# Supplementary material for: Multivariate random forest prediction of poverty and malnutrition prevalence
Source: PLoS One. 2021 Sep 8;16(9):e0255519. doi: 10.1371/journal.pone.0255519 (PMC8425567; doi:10.1371/journal.pone.0255519)
Supplement: S1 Data — (CSV) [file pone.0255519.s001.csv]

	URBAN_RURA	alt	chrps	country	deathcount	latnum	longnum	lst	marketm0	marketm1	marketm10	marketm11	marketm12	marketm13	marketm14	marketm15	marketm16	marketm17	marketm18	marketm19	marketm2	marketm20	marketm21	marketm22	marketm23	marketm24	marketm25	marketm26	marketm27	marketm28	marketm29	marketm3	marketm30	marketm31	marketm32	marketm33	marketm34	marketm35	marketm36	marketm37	marketm38	marketm39	marketm4	marketm40	marketm41	marketm42	marketm43	marketm44	marketm45
0	1	5.60252	0.4374785645492858	Bangladesh	0	22.98151588	90.15578461	-1.0658219978846657
1	1	4.67774	0.4478088002077907	Bangladesh	0	22.4444313	90.32918549	-0.9630566946638315
2	1	5.14527	0.45320822399808475	Bangladesh	0	22.48726273	90.20612335	-0.9632573086570273
3	1	6.1746	0.43332441770867886	Bangladesh	0	23.01635933	90.19287872	-1.0749952001750351
4	1	5.39076	0.40619571015954564	Bangladesh	0	22.95240402	90.45441437	-1.0653441019445737
5	1	6.28571	0.44593195657829116	Bangladesh	0	22.67993355	90.26503754	-1.000195738780112
6	1	4.33951	0.4184507356555113	Bangladesh	0	22.73865318	90.50437927	-0.9832985729396315
7	1	7.18288	0.42208897650183597	Bangladesh	0	22.96279335	90.32182312	-1.0680170108051148
8	1	7.653	0.44132784459280094	Bangladesh	0	22.83447838	90.23200989	-1.043728358080208
9	1	5.73404	0.3978558934678725	Bangladesh	0	22.71467781	90.67588043	-0.9744908545461921
10	1	4.67939	0.40836297837799335	Bangladesh	0	22.48581696	90.81835175	-0.9008878365939571
11	1	5.06464	0.4414201830120952	Bangladesh	0	22.13752937	90.68768311	-0.900328301205477
12	1	4.64444	0.4381675774919458	Bangladesh	0	22.08182716	90.75489044	-0.8795640426556622
13	1	5.35217	0.42748982361381793	Bangladesh	0	22.39050865	90.69198608	-0.9135188380516143
14	1	3.08451	0.4364330385398474	Bangladesh	0	22.24738503	90.97449493	-0.8364521480301647
15	1	7.28707	0.4476886914129815	Bangladesh	0	22.78557205	90.19394684	-1.0356813395819349
16	1	5.70701	0.44350427737063347	Bangladesh	0	22.61232185	90.32177734	-0.9828083911750914
17	1	6.14333	0.45695482857811087	Bangladesh	0	22.47790718	90.0594101	-0.9435958125667331
18	1	6.61111	0.45711676757322856	Bangladesh	0	22.55297279	90.05452728	-0.9539270582538815
19	1	4.94006	0.4624969379848602	Bangladesh	0	22.28184891	89.96346283	-0.8855768269023496
20	1	5.87797	0.4622965641745727	Bangladesh	0	22.40292168	89.90831757	-0.9038430263942004
21	1	6.11803	0.4569603509020296	Bangladesh	0	22.68298149	90.01602936	-0.9932788451022616
22	1	5.35517	0.45856336996102653	Bangladesh	0	22.21746063	90.2754364	-0.9440818638131012
23	1	5.41577	0.4629650280593123	Bangladesh	0	22.17839241	90.10279846	-0.9004690943672145
24	1	5.21429	0.45396101961476903	Bangladesh	0	22.47403908	90.18852997	-0.9582515485632881
25	1	5.38571	0.4659134432803273	Bangladesh	0	22.17611122	90.01045227	-0.8883582836330768
26	1	5.68367	0.4370788703316189	Bangladesh	0	22.41939354	90.54158783	-0.9390737233345217
27	1	5.49206	0.4394523374963907	Bangladesh	0	22.45659447	90.46239471	-0.9514499445185282
28	1	5.37586	0.4483124247231979	Bangladesh	0	22.23837852	90.44141388	-0.9587585482869952
29	1	5.84466	0.46110294282734393	Bangladesh	0	21.87755966	90.2334671	-0.8908162309525073
30	1	5.31959	0.45321435693814605	Bangladesh	0	22.37636566	90.27797699	-0.9590705173386661
31	1	35.9558	0.538837797342626	Bangladesh	0	21.87652588	92.06105041	-0.6878881030928111
32	1	22.214	0.5251701911299789	Bangladesh	0	21.95146179	91.96433258	-0.6907218606196108
33	1	6.44	0.43540162372812724	Bangladesh	0	22.31382942	91.90042877	-0.751717638700109
34	1	31.3281	0.2911319892659415	Bangladesh	0	22.7500248	91.82666779	-0.8822819137527551
35	1	21.3249	0.23845316041729794	Bangladesh	0	22.94742584	91.5442276	-0.9102319311960719
36	1	31.5773	0.427270202338046	Bangladesh	0	22.31314468	92.02390289	-0.7796647276420475
37	1	27.8202	0.3375023100215562	Bangladesh	0	22.5972271	91.9140625	-0.8449068249191095
38	1	18.8297	0.47571050020159555	Bangladesh	0	22.11635971	92.11495209	-0.7467655673340065
39	1	20.142	0.5493094817716183	Bangladesh	0	21.82792091	92.04699707	-0.6859445758294805
40	1	5.05	0.5414085518932343	Bangladesh	0	21.87589836	91.8481369	-0.6579574006557365
41	1	16.4127	0.5943505902403404	Bangladesh	0	21.40866089	92.07810211	-0.6806090271754734
42	1	7.11356	-0.34399130475895345	Bangladesh	0	23.77421188	90.84938049	-0.9073140109983335
43	1	7.96845	-0.3810465704672213	Bangladesh	1	24.0421257	91.15216827	-0.8938675559519929
44	1	8.30915	-0.3564853585431193	Bangladesh	0	23.71922684	91.06634521	-0.9147423648554267
45	1	7.6183	-0.353516395296849	Bangladesh	0	23.7844696	90.94290161	-0.912574369348396
46	1	7.49527	0.04927898039574925	Bangladesh	0	24.17648888	91.12850952	-1.143742897231195
47	1	9.0694	0.3010195104506596	Bangladesh	0	23.22861671	90.78431702	-1.088074272341794
48	1	8.40164	0.35705682423249907	Bangladesh	0	23.02720451	90.67499542	-1.060914812833016
49	1	7.6877	0.2645858098489683	Bangladesh	0	23.36146736	90.81816101	-1.1150046998989298
50	1	6.82278	0.27046574800337303	Bangladesh	0	23.41592026	90.75540161	-1.138313515182945
51	1	9.8959	0.2208060176358963	Bangladesh	0	23.32343292	91.01139832	-1.081991606776001
52	1	13.0189	-0.35080926634536175	Bangladesh	0	23.5955677	91.13315582	-0.916450091339279
53	1	14.4069	0.20796209517764816	Bangladesh	0	23.11395264	91.33075714	-0.9705525228758864
54	1	7.23028	-0.3289779157128946	Bangladesh	0	23.552845	90.83372498	-0.9010146552690461
55	1	9.05047	-0.33859007084255427	Bangladesh	0	23.56462097	90.95074463	-0.9129287871390538
56	1	23.1577	-0.3495489681766954	Bangladesh	0	23.5498085	91.19136047	-0.9117207770584412
57	1	10.0789	0.19583602248015147	Bangladesh	0	23.27069855	91.18323517	-1.0353119021885886
58	1	6.375	-0.31888088808870174	Bangladesh	0	23.63189125	90.67518616	-0.8901102052983142
59	1	7.46372	-0.33864439148270725	Bangladesh	0	23.67062569	90.86518097	-0.9143936901043258
60	1	82.6656	-0.29680740695961016	Bangladesh	0	23.140522	92.12359619	-0.8567519807194688
61	1	26.6057	0.22581988742975906	Bangladesh	0	22.98234367	91.55170441	-0.9246600622614852
62	1	8.98423	0.23267408877292084	Bangladesh	0	23.01812363	91.33288574	-0.9378771286574348
63	1	8.39568	0.26953981576427416	Bangladesh	0	22.85882759	91.42527008	-0.8744957581054615
64	1	10.9117	-0.28928738884831695	Bangladesh	1	23.01332474	90.80929565	-0.8197471531084821
65	1	10.5047	-0.29522456964967236	Bangladesh	1	23.08560371	90.84976196	-0.8361903304821746
66	1	5.85772	0.3566894044282671	Bangladesh	0	22.66510773	91.01707459	-0.8993400305629407
67	1	8.11672	0.2657283854126488	Bangladesh	0	22.97507095	91.15366364	-0.9573419461073838
68	1	9.23228	-0.27168337062757697	Bangladesh	0	22.84930801	91.24273682	-0.7587839121002801
69	1	4.60563	0.4113173474136733	Bangladesh	0	22.39085007	91.10201263	-0.7995111843731508
70	1	5.82099	0.34743648955862655	Bangladesh	0	22.66896439	91.09895325	-0.8780832249049358
71	1	8.49123	-0.2765662965258765	Bangladesh	0	22.86090469	91.1730957	-0.7705030853881588
72	1	9.84858	0.3606663122603205	Bangladesh	0	23.97089386	90.17546844	-1.2097422376737799
73	1	7.6	-0.2686896853298834	Bangladesh	0	23.75257874	90.24976349	-0.8394918685498312
74	1	8.92114	0.24769767568795398	Bangladesh	0	23.93361664	90.52948761	-1.1991171141787902
75	1	17.5615	0.2601217927146755	Bangladesh	0	24.17973709	90.37225342	-1.20525641458791
76	1	7.64803	0.43246431914051775	Bangladesh	0	23.74786949	90.02058411	-1.165691061161411
77	1	9.63809	0.474445241136058	Bangladesh	0	23.82806206	89.78897095	-1.1591775859626314
78	1	6.42807	0.34937675062477	Bangladesh	0	23.52670479	90.40435791	-1.1639829372570751
79	1	6.35254	0.3640822590715289	Bangladesh	0	23.57712936	90.32790375	-1.16815803024586
80	1	8.46372	0.23887188225864303	Bangladesh	0	23.80592346	90.61539459	-1.1832650568046301
81	1	8.94953	0.26777575815211196	Bangladesh	0	23.85109329	90.50790405	-1.1925199141434977
82	1	8.59306	0.23014761232113445	Bangladesh	0	23.84150696	90.62806702	-1.18350416801423
83	1	8.36278	0.22427663437738926	Bangladesh	0	23.83195496	90.64875031	-1.17967663313801
84	1	8.29968	0.48239202652354185	Bangladesh	0	23.36178589	89.68563843	-1.116465957391756
85	1	9.49527	0.4729005160415517	Bangladesh	0	23.55068398	89.87020111	-1.1449205390141
86	1	7.3123	0.46946328719118274	Bangladesh	0	23.45678902	89.89933014	-1.13879564898513
87	1	3.79495	0.45031883302006137	Bangladesh	0	23.10296249	89.99071503	-1.0820456657380424
88	1	4.67192	0.45533795306476205	Bangladesh	0	23.20607567	89.97681427	-1.1004183402369432
89	1	6.51195	0.41339815115459544	Bangladesh	0	23.18085861	90.2842865	-1.1026338397781632
90	1	7.62451	0.42163544079603005	Bangladesh	0	23.30919456	90.19268036	-1.1227698694104102
91	1	10.9398	0.510258064822521	Bangladesh	0	23.77755737	89.47956848	-1.1327619809107992
92	1	7.392	0.38954725332960527	Bangladesh	0	23.13358498	90.44106293	-1.097452725252915
93	1	7.69118	0.3915502732112637	Bangladesh	0	23.30880737	90.34004974	-1.1252358801045452
94	1	19.8833	-0.19465679354458076	Bangladesh	0	25.01352501	89.88000488	-0.9582189917523232
95	1	18.9243	-0.22215522520363618	Bangladesh	0	24.80291939	89.97302246	-0.9376230421321147
96	1	18.9968	-0.179869996695995	Bangladesh	0	24.90601921	89.84654999	-0.9330178391346657
97	1	19.6909	-0.26265413482679645	Bangladesh	0	25.1067524	90.08178711	-0.9721075744866238
98	1	19.5426	-0.24982912997402576	Bangladesh	0	25.07276154	90.04116058	-0.9766529430431494
99	1	20.3533	-0.2263902970250255	Bangladesh	0	25.08158112	89.96691895	-0.9761520481431942
100	1	8.03215	0.0962384432371825	Bangladesh	0	24.08163834	90.97702789	-1.17046866581878
101	1	9.80442	-0.4003474132094127	Bangladesh	0	24.44584847	90.86173248	-0.8710404564981695
102	1	12.0063	-0.38163762904159626	Bangladesh	0	24.42189407	90.71302795	-0.8876676854181238
103	1	12.6278	-0.36642723150120576	Bangladesh	0	24.32159615	90.66601563	-0.9001719196388496
104	1	12.4069	-0.38624564419856655	Bangladesh	1	24.55558968	90.64189911	-0.8736953609966805
105	1	12.5394	0.142305022379696	Bangladesh	0	24.44331741	90.59971619	-1.1868281812396777
106	1	11.9968	-0.41892621130827323	Bangladesh	1	24.74779701	90.71563721	-0.8466099246782883
107	1	13.9338	0.1276858684609557	Bangladesh	0	24.60368729	90.55131531	-1.1841049169455649
108	1	17.0442	0.24186171118867877	Bangladesh	0	24.75525856	90.17958832	-1.2308247916069626
109	1	12.8328	-0.3792086019101455	Bangladesh	1	24.55989075	90.60356903	-0.8756046466573244
110	1	16.1356	-0.3335339312685689	Bangladesh	1	24.90373421	90.29936218	-0.9465523279030232
111	1	9.09779	-0.4387305193012	Bangladesh	0	24.73299789	90.93895721	-0.8192105267918824
112	1	10.4763	-0.4439501434118005	Bangladesh	1	25.02253342	90.78394318	-0.8193465458997535
113	1	7.88013	-0.42747346075122705	Bangladesh	0	24.62003517	90.94294739	-0.8373999187536687
114	1	12.6814	-0.4005685777828391	Bangladesh	1	24.98108864	90.54618835	-0.889607537713698
115	1	10.8013	-0.22961918291540923	Bangladesh	0	24.1334343	89.99253845	-0.8327394945915949
116	1	15.4038	-0.21281019661296796	Bangladesh	0	24.54582787	89.93901062	-0.8898187101572491
117	1	12.6341	-0.22480824469592853	Bangladesh	0	24.36174011	89.96855927	-0.8609389684331816
118	1	19.3975	-0.27968926554700724	Bangladesh	1	24.19891739	90.21674347	-0.8739821264397565
119	1	17.5899	-0.2631435609786335	Bangladesh	1	24.23017883	90.13871002	-0.8647997997199985
120	1	5.79495	0.4536976172462872	Bangladesh	0	22.99344063	89.39222717	-1.0403688729162295
121	1	10.2871	0.45902085529655223	Bangladesh	0	23.29542923	89.10300446	-1.0720619265731826
122	1	9.11041	0.44528501801178977	Bangladesh	0	23.13426399	89.12962341	-1.0448494851925336
123	1	7.15457	0.46330339637515466	Bangladesh	0	23.1244297	89.37989807	-1.0568637005209496
124	1	8.71293	-0.17329309497254552	Bangladesh	0	23.19376946	89.25992584	-0.5697358151282346
125	1	4.4858	0.4477715181332538	Bangladesh	0	22.93733215	89.32971954	-1.0309931322907928
126	1	6.75394	0.42314782664239803	Bangladesh	0	22.98488998	88.94415283	-1.0085439043045448
127	1	11.2808	0.482414063617824	Bangladesh	0	23.51586914	89.08380127	-1.0870681438231453
128	1	8.23659	0.48461206832910225	Bangladesh	0	23.39387321	89.24539948	-1.0869734049486306
129	1	10.5426	0.41443701530089117	Bangladesh	0	23.25400543	88.75257111	-1.0422703151072505
130	1	11.7256	0.5150398717425653	Bangladesh	0	23.71980667	89.28554535	-1.1088432240050672
131	1	7.60252	0.4920720219846773	Bangladesh	0	23.41643715	89.40278625	-1.0963887998226747
132	1	7.74448	-0.16968939721405105	Bangladesh	0	23.33945084	89.34348297	-0.5839608659111706
133	1	4.36278	0.46193113287265497	Bangladesh	0	23.04152489	89.57432556	-1.070478177681984
134	1	6.3123	0.4672993521141594	Bangladesh	0	23.14448166	89.45314026	-1.0730559781822304
135	1	5.00946	0.4547597833685335	Bangladesh	0	22.8597908	89.82828522	-1.0325616775553492
136	1	4.14826	0.45605757424556503	Bangladesh	0	22.88676453	89.70048523	-1.0326904609207501
137	1	5.49827	0.46438026168893043	Bangladesh	0	22.35605812	89.86361694	-0.8924962671687082
138	1	10.3417	0.4681067618112519	Bangladesh	0	22.22463417	89.80867004	-0.8800597720356914
139	1	3.46372	0.44809257709055295	Bangladesh	0	22.76968002	89.39083099	-1.0044036428227305
140	1	3.03797	0.456116661739013	Bangladesh	0	22.4012413	89.29048157	-0.9221220699976859
141	1	5.62461	0.45587171623967976	Bangladesh	0	22.98958397	89.45064545	-1.0471701114050862
142	1	3.64038	0.441943685129934	Bangladesh	0	22.50238419	89.1058197	-0.9399720545811117
143	1	15.3628	0.49215405433787573	Bangladesh	0	24.09435463	88.98812866	-1.078584085294053
144	1	4.2776	0.42730244359695446	Bangladesh	0	22.68295479	89.04380035	-0.9736415123922946
145	1	4.2776	0.44428712887529076	Bangladesh	0	22.40986443	89.05595398	-0.9138644310332829
146	1	4.46688	0.44385918302575944	Bangladesh	0	22.73519897	89.29962158	-0.995424546282948
147	1	14.8991	-0.1401652251337505	Bangladesh	0	23.76114464	88.95305634	-0.4961067887271903
148	1	12.4984	-0.16191474111481421	Bangladesh	0	23.50136375	88.94603729	-0.5160962727227197
149	1	12.4006	-0.17302877372843756	Bangladesh	0	23.4607296	88.84734344	-0.500327043935967
150	1	16.5205	-0.12747124362437573	Bangladesh	0	24.00218773	88.91566467	-0.49627778562059344
151	1	13.2642	-0.1223704637628695	Bangladesh	0	23.83607292	89.24004364	-0.5734096911119628
152	1	14.9279	-0.11348934193996951	Bangladesh	0	23.95181084	89.17034912	-0.566728185210715
153	1	13.6372	-0.13247712640383305	Bangladesh	0	23.75920868	89.04277039	-0.5261545253072888
154	1	14.8043	-0.1156566849060032	Bangladesh	0	23.96011543	89.06130981	-0.5296339182795252
155	1	16.2208	-0.19105054698793444	Bangladesh	1	23.70898628	88.61379242	-0.455747299003766
156	1	17.1798	-0.041431329976397965	Bangladesh	0	24.8415966	88.99455261	-0.652335098761911
157	1	20.3312	0.46949582214975294	Bangladesh	0	24.89234924	89.3571167	-1.164945487708572
158	1	18.3596	0.4827518580638005	Bangladesh	0	24.84132767	89.16098785	-1.1338252495619046
159	1	18.3155	0.4858389684240825	Bangladesh	0	24.79646873	89.21125793	-1.139535959232262
160	1	16.3943	0.43862803553982677	Bangladesh	0	24.80138969	89.59680176	-1.1967307876043103
161	1	21.1514	0.46757829337136947	Bangladesh	0	24.99179268	89.24852753	-1.1368087761212546
162	1	18.8233	-0.09695516908811622	Bangladesh	0	25.02941322	89.54924774	-0.8930786342464923
163	1	21.0221	-0.023899369643882756	Bangladesh	0	25.02266693	89.12577057	-0.7140336421846712
164	1	47.1703	0.1359517414294665	Bangladesh	1	25.90385628	88.58921814	-0.7364346581532666
165	1	33.5584	0.08447299838221047	Bangladesh	1	25.58510399	88.53256989	-0.7003107884086901
166	1	29.1672	0.052534025932570456	Bangladesh	1	25.39815903	88.89500427	-0.7195186345473443
167	1	46.3281	0.13802889419754544	Bangladesh	1	25.88482475	88.77602386	-0.7745787303013011
168	1	32.0757	0.06612766025194286	Bangladesh	1	25.55847931	89.06324005	-0.8287813071035433
169	1	66.2681	0.13716634505506703	Bangladesh	1	26.20893097	88.3764801	-0.78110196036313
170	1	75.4164	0.13571193810020257	Bangladesh	1	26.31801414	88.49584198	-0.7929158482063908
171	1	40.2492	0.06589761421919751	Bangladesh	1	25.82943153	88.149086	-0.7257740213642231
172	1	61.6877	0.1393365605920011	Bangladesh	1	26.13998032	88.5345993	-0.7751461348801671
173	1	15.0946	0.5064393340588312	Bangladesh	0	24.10651016	89.18645477	-1.0952143122008124
174	1	11.8107	0.49602463178347844	Bangladesh	0	24.26840973	89.37342834	-1.1299513563263495
175	1	14.3594	0.513951529490368	Bangladesh	0	23.99097633	89.2678833	-1.1124227318922175
176	1	9.97476	0.5005407111216402	Bangladesh	0	23.91608047	89.56189728	-1.147447436900793
177	1	9.71835	0.46147489898659766	Bangladesh	0	24.08430099	89.75917816	-1.1800335924387908
178	1	15.1609	0.45464469183257694	Bangladesh	0	24.49235725	89.60621643	-1.2008665689113573
179	1	10.9811	0.45824888087527854	Bangladesh	0	24.21095848	89.71608734	-1.1831953111409321
180	1	15.0158	0.4495820030126565	Bangladesh	0	24.43724442	89.65150452	-1.1965409998914112
181	1	14.4511	0.4593968790667915	Bangladesh	0	24.37582016	89.63634491	-1.1892248922299473
182	1	21.5173	-0.019868421713753456	Bangladesh	0	25.05398941	88.95596313	-0.6696716029931284
183	1	17.6656	0.41024701557302823	Bangladesh	0	24.73276711	88.65641785	-1.1185449593834902
184	1	16.3407	0.4634475088672495	Bangladesh	0	24.82293892	88.93491364	-1.1178354797554722
185	1	19.4921	0.40011668524051147	Bangladesh	0	24.78800201	88.62780762	-1.1297435098552011
186	1	15.8612	0.47862937463234173	Bangladesh	0	24.76761818	89.05164337	-1.1235798061196325
187	1	15.1262	0.49626879680765124	Bangladesh	0	24.31899643	89.10089111	-1.0832290126109367
188	1	15.9874	0.47601733401475693	Bangladesh	0	24.45504951	88.92134094	-1.0873024575549242
189	1	13.0662	0.49200083060871175	Bangladesh	0	24.47015953	89.11930847	-1.0992278443933294
190	1	28.3407	-0.1563891403956725	Bangladesh	0	24.73672485	88.501091	-0.5569673438270782
191	1	23.6877	0.2713489470366262	Bangladesh	0	24.65937614	88.09960938	-1.1670039590380914
192	1	16.1483	0.44837588451661703	Bangladesh	0	24.57645035	88.79219818	-1.0949125741054961
193	1	17.2555	0.4623521996890092	Bangladesh	0	24.41579247	88.82261658	-1.0815317039966952
194	1	17.6877	0.41329715067752226	Bangladesh	0	24.48410606	88.61344147	-1.077728381886169
195	1	20.9117	-0.11443136430712239	Bangladesh	0	25.18225479	89.60570526	-0.9150609585107521
196	1	21.8959	-0.06460601382358554	Bangladesh	0	25.12893677	89.41484833	-0.8531237883348602
197	1	23.4732	-0.05800687382254392	Bangladesh	0	25.27721214	89.40618896	-0.8698764972090248
198	1	25.1104	-0.05828819519096084	Bangladesh	0	25.43215561	89.44718933	-0.9278318563352621
199	1	23.5426	-0.1044210783740892	Bangladesh	0	25.47556305	89.61054993	-0.9770294155027266
200	1	22.5962	-0.14532455610430475	Bangladesh	1	25.56817055	89.74201965	-0.9949517063477524
201	1	29.3375	-0.11133877513539105	Bangladesh	1	25.91260147	89.6812439	-0.9507118239798764
202	1	32.9495	-0.17606509828039427	Bangladesh	1	25.45250702	89.8225174	-0.9950275661283886
203	1	34.5868	0.01318051005468748	Bangladesh	0	25.89816856	89.3482666	-0.9110232807009107
204	1	39.4038	0.06608984169134668	Bangladesh	0	25.9423008	89.19465637	-0.8694157992494775
205	1	55.3943	0.1116802252495378	Bangladesh	1	26.1523838	88.93821716	-0.8237540634680436
206	1	48.8391	0.1061547559700142	Bangladesh	1	26.06474686	89.02449799	-0.8575394533773415
207	1	53.4227	0.13816505491551911	Bangladesh	1	26.04932404	88.75905609	-0.7911549128045765
208	1	36.5363	0.10316851526698788	Bangladesh	1	25.71570778	88.98675537	-0.8271588440434718
209	1	31.8801	-0.023320863236025304	Bangladesh	0	25.80220032	89.43782043	-0.9391665834518346
210	1	34.6309	0.04635099724434434	Bangladesh	0	25.75913048	89.23459625	-0.8911431391305211
211	1	32.3596	0.049756372006888254	Bangladesh	0	25.61773491	89.17081451	-0.8676825273019719
212	1	28.8297	0.03781212806043498	Bangladesh	1	25.4728508	89.12311554	-0.8284055227330929
213	1	8.86751	-0.04216865701493165	Bangladesh	0	24.51805115	91.3211441	-1.1200031684769083
214	1	7.63407	-0.07265404648553457	Bangladesh	0	24.67499161	91.36988831	-1.1064394614645683
215	1	32.1956	-0.06351562873391574	Bangladesh	0	24.14855576	91.58351898	-1.151337795180226
216	1	12.1672	-0.040922852962947995	Bangladesh	0	24.31194687	91.42247772	-1.1344525208693004
217	1	14.6909	0.005153196622595613	Bangladesh	0	24.08423424	91.33509064	-1.1285923391695476
218	1	12.1924	-0.12394801497246477	Bangladesh	0	24.62434578	91.67764282	-1.1104981068205522
219	1	33.0757	-0.1937050867606437	Bangladesh	0	24.69917107	92.18346405	-1.1232596181772447
220	1	37.8328	-0.19500114381522896	Bangladesh	0	24.67715645	92.19789124	-1.1361650698149113
221	1	33.3281	-0.19447735824186363	Bangladesh	0	24.5311985	92.18930817	-1.1869470349263918
222	1	25.183	-0.16309231473162783	Bangladesh	0	24.46183586	91.97756195	-1.1683671384026146
223	1	38.4763	-0.19875598083690027	Bangladesh	0	24.72173691	92.23744965	-1.1289763702141704
224	1	27.5079	-0.12935384428152466	Bangladesh	0	24.39261055	91.80662537	-1.1566064025020646
225	1	12.9811	-0.09302577533247909	Bangladesh	0	25.1174984	91.31488037	-1.1288450543054738
226	1	11.6088	-0.1376242589186765	Bangladesh	0	24.92581177	91.68831635	-1.0784689162284098
227	1	87.8107	-0.08201360011637371	Bangladesh	0	25.16716385	91.24690247	-1.1547355816403146
228	1	10.3596	-0.12106116806027452	Bangladesh	0	25.00560188	91.54302979	-1.0864255751035994
229	1	8.54259	-0.08709803040157911	Bangladesh	0	24.95829391	91.32398224	-1.1060263630862193
230	1	8.93691	-0.0895328690119845	Bangladesh	0	25.01211357	91.32610321	-1.1094286597669554
231	1	63.2713	-0.08205139149509467	Bangladesh	0	25.16488647	91.24810791	-1.154333002613995
232	1	12.5741	-0.13236079298510675	Bangladesh	0	24.63775826	91.72644806	-1.1065241766747211
233	1	13.5363	-0.14330856159259248	Bangladesh	0	24.79816055	91.77033234	-1.079675407214764
234	1	15.1009	-0.16560972410389913	Bangladesh	0	24.71804047	91.94366455	-1.089189045497465
235	1	13.5268	-0.18228129406856158	Bangladesh	0	25.08784103	91.98448944	-1.0875208205565592
236	1	53.5836	-0.19480772363132026	Bangladesh	0	25.12996483	92.06987	-1.1098944549377485
237	1	12.0852	-0.14799300130695953	Bangladesh	0	24.95832634	91.75710297	-1.0743172830322667
238	1	13.8959	-0.15200119578148924	Bangladesh	0	24.94203568	91.79890442	-1.0745717167472901
239	0	7.5	0.4351727264955042	Bangladesh	0	22.71595383	90.36633301	-1.002790349676042
240	0	7.1039	0.43557731762896823	Bangladesh	0	22.69553185	90.36966705	-1.0002281149473895
241	0	7.26866	0.4333325924498342	Bangladesh	0	22.71174812	90.38603973	-1.0034964409468743
242	0	6.27161	0.4159948829312804	Bangladesh	0	22.49817848	90.71291351	-0.9305072878984544
243	0	6.25676	0.4522269871967258	Bangladesh	0	22.63486862	90.18688965	-0.987633709140108
244	0	7.23457	0.45899243466986606	Bangladesh	0	22.56486321	89.95985413	-0.9469008576390244
245	0	4.95522	0.45500996684249206	Bangladesh	0	22.42478561	90.16048431	-0.9475648635838505
246	0	5.75309	0.45083628419914973	Bangladesh	0	22.34438896	90.33964539	-0.960363886401771
247	0	7.37037	0.4387313201512422	Bangladesh	0	22.28243446	91.97405243	-0.7574809938475462
248	0	8.66667	-0.37659367430041196	Bangladesh	1	23.98555183	91.10661316	-0.9005756538521921
249	0	8.53086	0.2827614619512355	Bangladesh	0	23.25924683	90.83003998	-1.0868786488997855
250	0	6.26415	-0.31685407441416047	Bangladesh	0	23.51704025	90.71215057	-0.8890022072093893
251	0	9.09877	0.25567314101224053	Bangladesh	0	22.93528366	91.3068924	-0.9182509965970922
252	0	7.82716	0.2745319205780842	Bangladesh	0	22.94620132	91.13890076	-0.9551012058120807
253	0	10.7333	0.42723813038100755	Bangladesh	0	23.86844444	89.99758911	-1.1842317844356238
254	0	6.41975	0.46017155318155856	Bangladesh	0	23.39782906	89.96848297	-1.1269032939223806
255	0	11.7059	0.513079279722371	Bangladesh	0	23.80176926	89.43558502	-1.1271757170664116
256	0	19.716	-0.20467369709876157	Bangladesh	0	24.92942238	89.91378784	-0.9509541914900488
257	0	7.75	0.09651760099620975	Bangladesh	0	24.05149269	90.98613739	-1.16679634345489
258	0	15.0988	-0.3548081598332574	Bangladesh	1	24.74583435	90.40644073	-0.8979960884031972
259	0	15.0741	-0.21142428486674447	Bangladesh	0	24.54554749	89.93474579	-0.888475039261964
260	0	7.01235	0.45469554354346314	Bangladesh	0	22.99814796	89.40556335	-1.0463130923622281
261	0	9.39506	-0.17226508151114203	Bangladesh	0	23.15344429	89.2052536	-0.5647306249413411
262	0	11.2346	0.4956814009043672	Bangladesh	0	23.55684853	89.16728973	-1.0975639592309474
263	0	9.91358	0.5005088238029045	Bangladesh	0	23.49241066	89.4044342	-1.1047372961106225
264	0	5.83951	0.4588117414399561	Bangladesh	0	22.65685081	89.80461884	-0.9717434657334788
265	0	3.65432	0.4272855723592672	Bangladesh	0	22.69526291	89.0329361	-0.9772465569452683
266	0	14.9383	-0.1609140097456172	Bangladesh	0	23.64788628	88.84310913	-0.47298240905712124
267	0	15.3333	-0.11890578424603851	Bangladesh	0	23.88661194	89.1181488	-0.550414381057472
268	0	21.0247	0.47052838342371145	Bangladesh	0	24.87590981	89.37253571	-1.1684762441449634
269	0	19.5926	-0.027471861683934493	Bangladesh	0	24.95998955	89.03684235	-0.683743214848809
270	0	25.8642	0.019332965084764703	Bangladesh	1	25.28468895	89.0187149	-0.7340960713310474
271	0	35.642	0.10263396326917178	Bangladesh	1	25.64930534	88.92655945	-0.7987104423707174
272	0	16.716	-0.10281901538165678	Bangladesh	0	24.11675835	89.06422424	-0.540438335073729
273	0	12.3651	0.5136563601514029	Bangladesh	0	23.93140221	89.40897369	-1.134473495170081
274	0	14.9753	0.43454901320494715	Bangladesh	0	24.45044327	89.71456146	-1.2075357836201344
275	0	21.8889	0.43605199000783706	Bangladesh	0	25.04153824	88.77468872	-1.098119602543045
276	0	25.7531	0.31850494593753953	Bangladesh	0	24.61556625	88.28683472	-1.1498453442024665
277	0	15.5556	0.45446562190272616	Bangladesh	0	24.59461021	88.82669067	-1.0986147120990755
278	0	22.5432	-0.06230869370377223	Bangladesh	0	25.15080833	89.40687561	-0.85512849394446
279	0	33.358	-0.028638179597859227	Bangladesh	0	25.9037571	89.4648056	-0.9273020797323608
280	0	41.358	0.12334444772265309	Bangladesh	0	25.79451942	88.8950119	-0.8042320440762536
281	0	34.7407	0.04134009672260632	Bangladesh	0	25.75606728	89.24937439	-0.8948382477701375
282	0	8.49383	0.013212481687785702	Bangladesh	0	24.09190369	91.30051422	-1.1297784509887299
283	0	19.9136	-0.1317145948181049	Bangladesh	0	24.47814751	91.7800293	-1.1397354071636583
284	0	10.5432	-0.11180007833457124	Bangladesh	0	24.78180695	91.55097198	-1.0998976013154063
285	0	29.6543	-0.16211199659249603	Bangladesh	0	24.91915703	91.89012909	-1.0695966425795027
286	0	16.4568	-0.159851215239567	Bangladesh	0	24.87389183	91.88119507	-1.071171404740731
287	0	19.4691	-0.1576182480257125	Bangladesh	0	24.88711357	91.85953522	-1.070545937641618
288	0	6.24691	0.4401981841589463	Bangladesh	0	22.68009758	90.33768463	-0.9953025164060165
289	0	5.72839	0.43787756414070955	Bangladesh	0	22.17156029	90.75341034	-0.8941806461045648
290	0	4.58025	0.46146035893324167	Bangladesh	0	22.29474068	89.98479462	-0.8909340014262273
291	0	5.53086	0.4482842061193391	Bangladesh	0	22.22249413	90.46349335	-0.95777446154603
292	0	7.2375	0.5100505506894234	Bangladesh	0	22.01885605	91.930336	-0.6996945766213846
293	0	7.07407	-0.3368948801691747	Bangladesh	0	23.75790596	90.79130554	-0.9029247182359231
294	0	8.92593	-0.34432218966313577	Bangladesh	0	23.64219284	90.94634247	-0.9157441473464664
295	0	4.90789	0.3730267011093958	Bangladesh	0	22.63098717	90.92758179	-0.9120550687419162
296	0	11.2963	-0.2687514352854877	Bangladesh	1	24.07773209	90.19535065	-0.8587615988277095
297	0	10.2469	0.49728191413116707	Bangladesh	0	23.55984879	89.62433624	-1.126867118917113
298	0	15.1481	-0.30410282478979855	Bangladesh	1	24.63357925	90.25049591	-0.9077149916302885
299	0	8.87654	0.4516789165522317	Bangladesh	0	23.14754295	89.19316101	-1.0497525974905062
300	0	6.01471	0.4660539058708466	Bangladesh	0	22.27669907	89.83316803	-0.8867711523501123
301	0	13.8148	-0.16031612783600352	Bangladesh	0	23.61273956	88.87517548	-0.4882624251165968
302	0	16.0617	-0.093596441157937	Bangladesh	1	24.68545723	89.53778839	-0.8482053846079762
303	0	66.4691	0.13827678776342098	Bangladesh	1	26.20062637	88.55464935	-0.7856340550799406
304	0	15.7105	0.5121108318623322	Bangladesh	0	24.01054955	89.23630524	-1.1051320605539705
305	0	15.8889	0.48776963249164995	Bangladesh	0	24.18614578	88.96006012	-1.075187777302949
306	0	31.679	-0.11310786892538699	Bangladesh	1	26.1078701	89.68602753	-0.8903537516587515
307	0	48.8148	0.07607256570439312	Bangladesh	1	26.11132622	89.134758	-0.8511253879235627
308	0	24.2716	-0.19481879457530552	Bangladesh	0	24.70074844	92.19841003	-1.126426846123188
309	0	12.6049	-0.14871581798584024	Bangladesh	0	24.65476799	91.82927704	-1.099078206692024
310	0	19.9877	-0.16388880384795512	Bangladesh	0	24.89011765	91.9052124	-1.0681316238818055
311	0	20.4568	-0.1373879317246165	Bangladesh	0	22.37789154	91.80810547	-0.5352951820334135
312	0	10.2647	-0.12552269504432928	Bangladesh	0	22.34324074	91.84558105	-0.5209198681339031
313	0	10.3662	-0.1298939908354755	Bangladesh	0	22.36154556	91.84238434	-0.5315202134986738
314	0	7.11111	-0.12072434633646054	Bangladesh	0	22.29443359	91.77111053	-0.4980368828444462
315	0	9.95714	-0.12137522172890415	Bangladesh	0	22.31844902	91.8180542	-0.5106610366412705
316	0	5.08451	0.409758231188124	Bangladesh	0	22.39757538	91.87836456	-0.7771870431742042
317	0	5.81482	0.38227145467905316	Bangladesh	0	22.48020935	91.83376312	-0.7956407119974203
318	0	6.79167	0.439878619968052	Bangladesh	0	22.29893112	91.8660965	-0.7392940425164738
319	0	11.4366	0.429630866684249	Bangladesh	0	22.33986473	91.8312149	-0.743270475903486
320	0	15.6203	-0.13170817174687	Bangladesh	0	22.35088348	91.79782104	-0.5239441416497578
321	0	19.7105	-0.1363758159757053	Bangladesh	1	22.36846733	91.78806305	-0.5301813822098103
322	0	6.44828	-0.10914670884456351	Bangladesh	0	22.24944496	91.78126526	-0.48320315067118624
323	0	21.4242	0.3784369263059736	Bangladesh	0	22.51250076	91.70636749	-0.7786812837935382
324	0	0.0		Bangladesh	0	0.0	0.0
325	0	0.0		Bangladesh	1	0.0	0.0
326	0	10.0617	-0.295427826553338	Bangladesh	1	23.72523499	90.43510437	-0.8635444394918508
327	0	10.8519	-0.2966696905419815	Bangladesh	1	23.77865219	90.42142487	-0.8657106513239041
328	0	12.0741	-0.2905487730480273	Bangladesh	0	23.81522179	90.3789978	-0.8631646529808416
329	0	10.3803	0.33241521265574525	Bangladesh	0	23.72121811	90.36829376	-1.19619114120913
330	0	11.5185	-0.2952575767586777	Bangladesh	0	23.75618744	90.41969299	-0.8640390175317052
331	0	10.4795	0.3236165064401628	Bangladesh	0	23.70321274	90.40729523	-1.190428404392385
332	0	11.6216	-0.29232822912774525	Bangladesh	1	23.71649551	90.40448761	-0.8610266461235163
333	0	10.2361	-0.2880576708387928	Bangladesh	1	23.71586418	90.38197327	-0.8551981206702438
334	0	11.6667	-0.28754308010658697	Bangladesh	0	23.78563881	90.36235046	-0.860548029753023
335	0	10.3418	-0.2850387979426233	Bangladesh	1	23.76346016	90.35089111	-0.857184228396239
336	0	11.9079	-0.28831729607200896	Bangladesh	1	23.74521637	90.37424469	-0.859584193437567
337	0	11.5432	-0.29057525248583527	Bangladesh	1	23.81809235	90.38214111	-0.8641840727622054
338	0	13.7595	-0.2922407931268718	Bangladesh	1	23.74708939	90.39783478	-0.8609190978938093
339	0	9.96203	-0.29532127294106825	Bangladesh	1	23.72272873	90.43452454	-0.8635444394918508
340	0	8.17284	0.34034826830934767	Bangladesh	0	23.81086731	90.30315399	-1.20440870873689
341	0	12.2469	0.3166182757703505	Bangladesh	0	23.94402313	90.3167572	-1.2113494970714025
342	0	8.17722	-0.2973590472916585	Bangladesh	1	23.70727348	90.45548248	-0.8665563692395077
343	0	10.0811	0.31869309458211625	Bangladesh	0	23.7026844	90.42073822	-1.1893976167058424
344	0	9.7284	-0.2917219776944945	Bangladesh	1	23.86329079	90.3760376	-0.8654153369247892
345	0	12.4691	0.2738599975545437	Bangladesh	0	23.99565125	90.41819	-1.2118046468291874
346	0	11.8889	0.292408631789815	Bangladesh	0	23.90723038	90.40562439	-1.2065845235992776
347	0	11.9136	0.2959259173420695	Bangladesh	0	24.00533867	90.35063934	-1.2149759783347025
348	0	7.69136	-0.30580393114326054	Bangladesh	0	23.6519928	90.53890228	-0.8777641258349097
349	0	6.5625	0.32522707171505505	Bangladesh	0	23.59298897	90.45802307	-1.1769045520644328
350	0	6.97403	-0.29806369625940776	Bangladesh	0	23.66870499	90.46405029	-0.8651074671582764
351	0	5.82716	0.4542225187930995	Bangladesh	0	22.86707878	89.5123291	-1.0207608817074232
352	0	5.51852	0.45524526436453155	Bangladesh	0	22.87738037	89.55005646	-1.0191267340813202
353	0	6.0	0.45515229205270047	Bangladesh	0	22.84998131	89.53610229	-1.0180618480128203
354	0	5.32099	0.45607899211801106	Bangladesh	0	22.80738258	89.56056213	-1.005647932933456
355	0	4.96296	0.45599475957602215	Bangladesh	0	22.79486656	89.56292725	-1.0045905250021703
356	0	5.77778	0.45758717389493325	Bangladesh	0	22.77251625	89.61166382	-0.9988256280403804
357	0	5.46914	0.4552912053795145	Bangladesh	0	22.82200623	89.54684448	-1.0096673144635753
358	0	19.7778	0.414759350024254	Bangladesh	0	24.39570236	88.60414124	-1.0766896507420287
359	0	19.1358	0.3962640494215085	Bangladesh	0	24.39692307	88.52392578	-1.0841391188617904
360	0	19.8025	0.42371940220856574	Bangladesh	0	24.39439964	88.6423645	-1.0727025371372805
361	1	5.52703	-0.8727625831104554	Bangladesh	5	22.07681084	90.2509079	1.0374013788406404
362	1	5.3322	-0.3446568838194232	Bangladesh	5	22.18731689	90.30693054	0.12047609886844919
363	1	5.53543	-0.9053457514764451	Bangladesh	5	22.09612846	90.07124329	0.9347925306140138
364	1	5.22184	-0.8642127817912182	Bangladesh	5	22.40818024	90.14639282	1.046383789720029
365	1	4.67192	-0.3790481699348172	Bangladesh	5	22.98353767	90.10505676	0.2596360504466474
366	1	7.37459	-0.37351145138833153	Bangladesh	5	22.80932617	90.28120422	0.150573680518717
367	1	5.21587	-0.8313891159150235	Bangladesh	5	22.51298332	90.44339752	0.9953634771658793
368	1	7.35331	-0.38856357476833525	Bangladesh	5	22.83057976	90.19815826	0.245973436174554
369	1	7.35531	-0.38806730056047	Bangladesh	5	22.89182472	90.31315613	0.18720505259190218
370	1	6.93617	-0.33562789526005143	Bangladesh	5	22.76465225	90.37182617	0.21253821548433466
371	1	4.88846	-0.7814879518013796	Bangladesh	5	22.91002655	90.49645996	0.9328222440947763
372	1	5.54626	-0.8355669044081853	Bangladesh	5	22.83584595	90.57820129	0.8643360680095178
373	1	7.66562	-0.28793805298466374	Bangladesh	5	22.86759567	90.23522949	0.1002198533168749
374	1	6.09506	-0.3123135509160017	Bangladesh	5	22.70607758	90.62735748	0.13310864316001508
375	1	5.82143	-0.2609816881965492	Bangladesh	5	22.6826458	90.6432724	0.14768863286281175
376	1	5.45818	-0.8928523504729805	Bangladesh	5	22.41551399	90.7168808	0.9800692356922129
377	1	5.15	-0.36263888335467626	Bangladesh	5	22.15010262	90.7983017	0.1470808433719007
378	1	5.15385	-0.35111304015306977	Bangladesh	5	22.19479179	90.69917297	0.10716509087462547
379	1	5.33438	-0.920343999342944	Bangladesh	5	22.28279495	90.76093292	0.9436277464718238
380	1	3.59259	-0.34592479781907176	Bangladesh	5	22.17610741	90.92572784	0.08192348744933975
381	1	6.18893	-0.3517084330834093	Bangladesh	5	22.67459297	90.25136566	0.08482666195504329
382	1	6.10526	-0.36736869317850535	Bangladesh	5	22.63933563	90.25027466	0.1451372551006913
383	1	5.96774	-0.33111044657212474	Bangladesh	5	22.4955368	90.09674072	0.1129606445428313
384	1	5.27848	-0.934306987688446	Bangladesh	5	22.35770226	90.58264923	0.9310407891114058
385	1	4.81482	-0.3551231689401932	Bangladesh	5	22.27230263	90.56291962	0.12001480253030926
386	1	4.31111	-0.9424124448570956	Bangladesh	5	22.04261589	90.53333282	0.9190440943034213
387	1	6.88034	-0.3292179633176302	Bangladesh	5	21.85459328	90.13529205	0.1347756442870926
388	1	5.04167	-0.33624380916718244	Bangladesh	5	22.41456032	90.20215607	0.13882557759440212
389	1	5.28716	-0.32073000078936276	Bangladesh	5	22.37426567	90.34984589	0.11184087441319583
390	1	6.42997	-0.9353257523152795	Bangladesh	5	22.65407944	90.09884644	0.9689747714263758
391	1	5.29487	-0.34415232833430875	Bangladesh	5	22.38183975	90.00925446	0.10875511833769547
392	1	5.1041	-0.5454815257514822	Bangladesh	5	22.73527145	89.93811035	0.589495392198904
393	1	5.46178	-0.005844422614138978	Bangladesh	5	22.68990517	89.95120239	0.2918134633545443
394	0	5.17188	-0.05183334075467971	Bangladesh	5	22.1544838	90.24707794	0.3622493390561823
395	0	5.02469	-0.5955093312662001	Bangladesh	5	22.54482079	90.34539032	0.8799353329820394
396	0	7.59722	-0.21904879848827308	Bangladesh	5	22.7185936	90.36447906	0.38462059871862986
397	0	7.31579	-0.0349839471908745	Bangladesh	5	22.7017231	90.36603546	0.41288676123205525
398	0	7.26027	-0.10879037591287549	Bangladesh	5	22.70590019	90.37637329	0.41657955355352366
399	0	7.65432	0.009239641087966155	Bangladesh	5	22.68647766	90.65756226	0.3688098173518566
400	0	5.65432	-0.5485323291203758	Bangladesh	5	22.34408379	90.75080109	0.5712209737672714
401	0	6.19481	-0.02402682844447951	Bangladesh	5	22.61694336	90.26902771	0.2606908648476334
402	0	5.625	-0.06605330765318676	Bangladesh	5	22.35680771	90.33253479	0.11108844264582024
403	0	7.40741	-0.3427091713895698	Bangladesh	5	22.58883858	89.97164154	0.612361662561951
404	0	5.35294	-0.3831900606027067	Bangladesh	5	22.10925484	90.2088623	0.763969916809319
405	0	7.35714	-0.341723427031388	Bangladesh	5	22.70883179	90.38150024	0.6044591801908297
406	0	7.02469	-0.342461527898126	Bangladesh	5	22.70841408	90.63348389	0.628020941899122
407	0	5.89474	-0.4105681279138239	Bangladesh	5	22.57390213	90.75442505	0.8291345581275099
408	0	6.06173	-0.7278185577023237	Bangladesh	5	22.41760063	90.54585266	1.0869457170337926
409	0	7.09877	-0.3606601196090838	Bangladesh	5	22.47971344	90.06369019	0.29842439430952306
410	1	135.637	-0.3532177573212502	Bangladesh	5	21.61544991	92.33337402	0.406129306402909
411	1	6.73502	-0.3539621013940716	Bangladesh	5	23.77841187	90.81049347	0.4271593262201065
412	1	7.79811	-0.3382072051396733	Bangladesh	5	23.9541893	91.05269623	0.42693471553921875
413	1	6.71656	-0.3384403691010538	Bangladesh	5	23.83188629	90.83882904	0.5509100059061168
414	1	13.8896	-0.271134669647383	Bangladesh	5	24.23836899	91.32736206	0.41887901651340353
415	1	6.78378	-0.34511275759249604	Bangladesh	5	23.31812668	90.6240921	0.4962451911118563
416	1	9.46372	-0.34208558656230625	Bangladesh	5	23.18931389	90.81044006	0.5189751902763472
417	1	8.58675	-0.33704261164309923	Bangladesh	5	23.27750015	90.76148224	0.5349459384934254
418	1	8.39748	-0.31657057543943046	Bangladesh	5	23.27516174	90.77616882	0.439614278729676
419	1	7.30769	-0.34716368021586375	Bangladesh	5	22.18367767	91.88293457	0.5245682784221187
420	1	15.8991	-0.6573244324913381	Bangladesh	5	22.11523056	91.97289276	1.2242626975405944
421	1	11.0915	-0.24283232675662528	Bangladesh	5	22.59631157	91.84694672	0.5920825263611292
422	1	29.8644	-0.22589164020997976	Bangladesh	5	21.98769951	92.13769531	0.4021812597787056
423	1	16.1104	-0.640185706217023	Bangladesh	5	22.28239632	91.98343658	0.9693423866929196
424	1	20.7148	-0.21724094495021123	Bangladesh	5	22.4423275	92.06734467	0.32801092801887494
425	1	3.57534	-0.7528058378498843	Bangladesh	5	22.37970924	91.47997284	1.0398909189838137
426	1	9.50473	-0.3463880064238405	Bangladesh	5	23.35244751	90.95792389	0.3241996037939053
427	1	11.6088	-0.2844254845560594	Bangladesh	5	23.54169083	91.11431122	0.23265663526866975
428	1	14.8612	-0.28639058798718053	Bangladesh	5	23.1184597	91.32938385	0.33176165263904905
429	1	7.1388	-0.2533332901090805	Bangladesh	5	23.482584	90.79789734	0.29750550236894324
430	1	8.68454	-0.243652119469271	Bangladesh	5	23.67873764	91.037323	0.18514404457085754
431	1	18.2902	-0.2681652791838449	Bangladesh	5	23.38516235	91.25658417	0.2283794036174527
432	1	7.98107	-0.26892006035449223	Bangladesh	5	23.09036636	91.07172394	0.28965660900185275
433	1	8.74133	-0.38555103859551226	Bangladesh	5	23.64849091	90.96022034	0.500398581698409
434	1	9.60558	-0.3709328790649757	Bangladesh	5	21.68815613	91.94989777	0.5001213959510302
435	1	11.6298	-0.35744782441716627	Bangladesh	5	21.57937813	92.03352356	0.6182811143454761
436	1	35.7129	-0.3977782422012603	Bangladesh	5	21.46945381	92.19663239	0.6261573159858612
437	1	10.5331	-0.3876625525042047	Bangladesh	5	23.03515053	91.47120666	0.4236068175721192
438	1	11.5741	-0.4033192742109464	Bangladesh	5	23.02454567	91.48743439	0.37816157169655407
439	1	8.79592	-0.3645995842786035	Bangladesh	5	22.90134239	91.42903137	0.47445303995231203
440	1	10.3628	-0.36692778868436526	Bangladesh	5	23.01980591	90.87863159	0.4792368174888405
441	1	10.1581	-0.34621530134100703	Bangladesh	5	22.96671867	90.81752777	0.594372312290476
442	1	5.18345	-0.35349699357717923	Bangladesh	5	22.64485741	90.93356323	0.5874410120871112
443	1	8.08833	-0.346781456518692	Bangladesh	5	23.01168633	91.13857269	0.6108223528545843
444	1	8.41009	-0.3464224885631283	Bangladesh	5	22.98892784	91.07359314	0.6160392283199998
445	1	4.77401	-0.38144116281825774	Bangladesh	5	22.30726433	91.16638184	0.2856673525165735
446	1	8.67568	-0.8300917676634152	Bangladesh	5	22.82631874	91.19400024	1.1153602325098444
447	1	7.3375	-0.8337906682225164	Bangladesh	5	22.75301552	91.07510376	1.1144088609307037
448	0	18.642	-0.3866186962314687	Bangladesh	5	22.45113182	91.8019104	0.2712068574016625
449	0	5.81429	-0.38820857713893275	Bangladesh	5	22.3679657	91.86945343	0.2994588872034809
450	0	5.37143	-0.3843329565539218	Bangladesh	5	22.39109421	91.88335419	0.3202707654002745
451	0	6.97561	-0.38170629141906726	Bangladesh	5	22.28425789	91.77812958	0.35047493748229824
452	0	8.66667	-0.4124343515643911	Bangladesh	5	22.31024742	91.8208847	0.3068311797347572
453	0	4.96296	-0.3783734342848296	Bangladesh	5	22.44640732	91.85718536	0.30981333003170725
454	0	7.4375	-0.37566664421919416	Bangladesh	5	22.40398407	91.84716797	0.37436075001623226
455	0	14.1358	-0.6691738416444926	Bangladesh	5	22.36723518	91.82698059	0.4608956653689499
456	0	13.0667	-0.6012887276771841	Bangladesh	5	22.35730171	91.82524109	0.5183827216360598
457	0	15.7361	-0.6404135026384783	Bangladesh	5	22.35398674	91.78649139	0.4570987010945882
458	0	17.5802	-0.6702085884335305	Bangladesh	5	22.37499237	91.81108856	0.547822891874112
459	0	45.1358	-0.9110191152628524	Bangladesh	5	22.57917213	91.68971252	1.1450815485156358
460	0	56.4938	-0.6775420840771981	Bangladesh	5	22.22636986	92.19905853	0.49220294069119697
461	0	7.16049	-0.3732054133377883	Bangladesh	5	23.87170029	90.96320343	0.778098544443188
462	0	5.4918	-0.485649054962353	Bangladesh	5	23.41937637	90.60556793	0.8742185453690308
463	0	9.83951	-0.4660096438470478	Bangladesh	5	23.47822952	91.00139618	0.824904632979338
464	0	14.5432	-0.42685707082070046	Bangladesh	5	23.45294189	91.21007538	0.7867005794265138
465	0	9.32099	-0.5134746626693494	Bangladesh	5	23.01203728	91.3963623	0.8202762506149783
466	0	8.08642	-0.4716634884227017	Bangladesh	5	22.92860222	91.09170532	0.7891080574795147
467	0	54.1975	-0.5792750770735501	Bangladesh	5	21.64919662	92.30596161	0.8325849208188836
468	0	6.43243	-0.8091924207613659	Bangladesh	5	22.37128258	91.91786957	1.3913374802895284
469	0	17.3333	-0.5725543534400048	Bangladesh	5	23.38579941	91.13304138	0.616648914741311
470	0	15.2099	-0.5146263381016574	Bangladesh	5	23.0408287	91.52082825	0.8015577501814408
471	0	4.9125	-0.6080329487570472	Bangladesh	5	22.64327431	90.911026	0.6656081832234465
472	1	10.2429	-0.5923699821112842	Bangladesh	5	24.01537323	90.07852936	0.8938938677883922
473	1	8.21032	-0.49628381639375074	Bangladesh	1	23.62049675	90.13238525	0.47110897564158927
474	1	9.69401	-0.40790420432847807	Bangladesh	1	23.57168007	89.86514282	0.5465645050833743
475	1	7.36909	-0.628275872788064	Bangladesh	5	23.45167732	89.90807343	0.7143289376991522
476	1	10.3912	-0.41737892838802826	Bangladesh	5	23.97297478	90.60115051	0.43358267395675326
477	1	11.8297	-0.5156190257734671	Bangladesh	5	24.30090141	90.56821442	0.461483556165451
478	1	4.01577	-0.45963511969298776	Bangladesh	5	23.15332985	89.89141083	0.4373232857403575
479	1	24.3659	-0.4070611205537225	Bangladesh	1	25.23942757	89.87317657	0.4383675123131955
480	1	17.7855	-0.42751786456048424	Bangladesh	1	24.85070038	90.09894562	0.4259438312240217
481	1	17.7508	-0.10261551614807074	Bangladesh	1	24.8341713	89.7104187	0.008920688441114266
482	1	16.6845	-0.14755481849145224	Bangladesh	1	24.68598557	89.82434082	0.1548647706116092
483	1	11.9022	-0.3002471332761749	Bangladesh	5	24.47483635	90.66105652	0.2384876162172202
484	1	10.1199	-0.332118865719906	Bangladesh	5	24.29711914	90.82113647	0.19828006617828597
485	1	7.37224	-0.3240220397791542	Bangladesh	5	24.28790474	90.93372345	0.21729349157703345
486	1	6.29091	-0.3245571770489965	Bangladesh	5	23.23860931	90.14456177	0.19474367936265224
487	1	7.82741	-0.2633342617991895	Bangladesh	5	23.39905357	90.21231079	0.28774203095780976
488	1	9.4223	-0.35020859691608125	Bangladesh	5	23.80592728	90.01377869	0.29466078737427787
489	1	8.87361	-0.3470943261301815	Bangladesh	5	23.83382034	90.18164063	0.25562016189769843
490	1	6.71429	-0.13368352753203244	Bangladesh	1	23.58787155	90.42417908	0.2214184859970385
491	1	12.7729	-0.412086241484382	Bangladesh	5	24.37400818	90.43445587	0.28863412942830335
492	1	14.817	-0.2057447587793963	Bangladesh	1	24.63898468	90.33447266	0.17745588435860934
493	1	14.53	-0.17573407662302554	Bangladesh	1	24.67401314	90.52762604	0.14416831685272222
494	1	11.8675	-0.1287134778680835	Bangladesh	1	24.60110855	90.70083618	0.034564290158270006
495	1	18.8044	-0.13089293379981246	Bangladesh	1	24.65982437	90.157547	0.058079406426211955
496	1	10.8612	-0.14509783823856104	Bangladesh	1	24.52437782	90.7552948	-0.050475762128452284
497	1	13.4637	-0.35364349686768726	Bangladesh	5	24.54490089	90.49487305	0.19927010083321645
498	1	6.57339	-0.3542136543659834	Bangladesh	5	23.66497993	90.69633484	0.06962080118973069
499	1	10.0883	-0.3570328442315132	Bangladesh	5	24.0680809	90.90539551	0.05391786193676701
500	1	7.23248	-0.3338704971290898	Bangladesh	5	23.80992126	90.7183609	0.1841567200623742
501	1	11.1861	-0.32461203074991796	Bangladesh	5	24.09932899	90.7033844	0.17530549140449203
502	1	12.2744	-0.3351276676151897	Bangladesh	5	25.03730011	90.63742065	0.1908542161319302
503	1	9.37539	-0.30628577275590074	Bangladesh	5	24.73340034	90.91378784	0.2321774528405237
504	1	12.5174	-0.48477270264201555	Bangladesh	5	24.89882278	90.60594177	0.21989696725470975
505	1	11.4592	-0.10056112119842525	Bangladesh	1	23.8218441	89.37567139	0.06828091910261996
506	1	7.79545	-0.290997938418061	Bangladesh	5	23.16430283	90.47108459	0.23554065634858773
507	1	21.2713	-0.0993490597588263	Bangladesh	1	25.15360069	90.00392151	-0.020509216892365678
508	1	19.6057	-0.322630243242486	Bangladesh	1	25.07717896	90.03564453	0.2911681584662516
509	1	49.2965	-0.21767029630610973	Bangladesh	1	25.29869461	89.9107132	0.242217634684701
510	1	17.5173	-0.197402027760825	Bangladesh	1	24.49930382	89.97351837	0.24787328274504006
511	1	13.2839	-0.40375097252595243	Bangladesh	1	24.32880783	89.9315567	0.31719910016897823
512	1	19.265	-0.36028235887839455	Bangladesh	1	24.64801407	90.02283478	0.3009971458452404
513	1	10.7603	-0.397217794451949	Bangladesh	1	24.01582336	90.00518036	0.315830671461691
514	0	9.38272	-0.3258577627549988	Bangladesh	1	23.81499481	90.42694855	0.28706973661438007
515	0	10.7407	-0.3967903068078841	Bangladesh	1	23.80036354	90.41603851	0.3091509217927298
516	0	11.7692	-0.2753741198444797	Bangladesh	1	23.72741127	90.41672516	0.29023758031390046
517	0	10.0123	-0.701053085615857	Bangladesh	1	23.81118393	90.41833496	0.3401801239622121
518	0	12.3333	-0.7314661520796522	Bangladesh	1	23.79310799	90.37385559	0.3413751829932755
519	0	12.5135	-0.6235447850601328	Bangladesh	5	23.71857452	90.39424896	0.11510515717909828
520	0	10.3425	-0.7010567139540169	Bangladesh	1	23.70585442	90.3995285	0.3428505002011335
521	0	9.75342	-0.6922137307851408	Bangladesh	1	23.70200157	90.3890152	0.39867246132158773
522	0	9.40541	-0.7576858789070956	Bangladesh	1	23.69967651	90.41016388	0.3180947865198638
523	0	9.18519	-0.7515748181981521	Bangladesh	1	23.8074646	90.34965515	0.29967072917086024
524	0	12.5556	-0.7571211009779653	Bangladesh	1	23.78245735	90.36745453	0.31679013663245104
525	0	11.5185	-0.5817756702544753	Bangladesh	1	23.77673531	90.35932922	0.299331460353027
526	0	10.5309	-0.4783089847092953	Bangladesh	5	23.74666023	90.42797852	0.022799718303998753
527	0	11.3086	-0.6260415043041648	Bangladesh	5	23.81604576	90.37469482	0.08109937220527835
528	0	13.36	-0.6254968284279513	Bangladesh	1	23.73818779	90.38433838	0.29546153498371475
529	0	9.41538	-0.7556460866069994	Bangladesh	1	23.84312248	90.23225403	0.3026060848979841
530	0	8.85185	-0.43782347801246324	Bangladesh	1	23.80077744	90.34125519	0.3360618124952085
531	0	8.12987	-0.43209795068093	Bangladesh	1	23.68949318	90.44132996	0.33672073649601775
532	0	11.4795	-0.47978979177588954	Bangladesh	1	23.71410751	90.39887238	0.29671523681636375
533	0	13.679	-0.4957419476249545	Bangladesh	1	23.77289391	90.3939743	0.30347299393354477
534	0	9.93827	-0.4843458832167641	Bangladesh	5	23.86977959	90.37857056	0.23937072620626254
535	0	10.6049	-0.5008948106419115	Bangladesh	5	23.97546577	90.43593597	0.24153533659848608
536	0	10.8148	-0.4586127258507104	Bangladesh	5	23.97959518	90.23844147	0.2730672496683082
537	0	7.51515	-0.4235860617017792	Bangladesh	5	23.59251976	90.5178833	0.32748037764654747
538	0	7.92188	-0.41373572355254773	Bangladesh	1	23.59413338	90.49239349	0.36115091523578424
539	0	7.70588	-0.5781944621259081	Bangladesh	1	23.60176277	90.51571655	0.4165628181782062
540	0	7.70886	-0.4577486083800142	Bangladesh	1	23.55974579	90.18714905	0.3760717336512738
541	0	20.7037	-0.5517044677494084	Bangladesh	1	25.10132408	89.7713623	0.4155659042592083
542	0	7.75	-0.49392582266993623	Bangladesh	5	24.05475616	90.98777008	0.3350378221571199
543	0	6.75714	-0.745969296236275	Bangladesh	1	23.52161407	90.53005219	0.30753872575289626
544	0	17.2346	-0.6309695885155417	Bangladesh	1	24.74828148	90.25649261	0.26424662787396597
545	0	10.9136	-0.6100305652036724	Bangladesh	5	24.87167168	90.74599457	0.0452916032618495
546	0	20.4444	-0.6398848689636697	Bangladesh	1	24.47611237	89.99637604	0.2570759791690162
547	0	9.40741	-0.6053526422307893	Bangladesh	5	23.91689873	90.20758057	0.08631859987385604
548	0	5.77778	-0.52667823492963	Bangladesh	5	23.20635605	90.045784	0.1703970367733323
549	0	9.7284	-0.5514144253173123	Bangladesh	5	23.8554821	90.55095673	0.08828946759869027
550	1	5.10726	-0.5545051799876383	Bangladesh	5	22.75389481	89.76825714	0.15210822370520918
551	1	4.98107	-0.5330367417449933	Bangladesh	5	22.80735779	89.91020966	-0.09696363272129299
552	1	5.2707	-0.3338051322502332	Bangladesh	5	22.4799099	89.59199524	-0.17080790340167593
553	1	5.11672	-0.5675609646337463	Bangladesh	5	22.53448486	89.82496643	0.01755450477088416
554	1	13.9401	-0.5408655820299635	Bangladesh	1	23.69593048	88.94271088	0.2715986541069869
555	1	12.511	-0.546559947462245	Bangladesh	1	23.59983635	88.97089386	0.20296830336790198
556	1	12.6341	-0.757496088439505	Bangladesh	1	23.50006294	88.89867401	0.26513606470651524
557	1	8.26498	-0.7727808417002484	Bangladesh	1	23.30365372	89.31559753	0.2606266091179895
558	1	10.4448	-0.7789533080287759	Bangladesh	1	23.24181557	88.95957184	0.24191711490822027
559	1	5.85174	-0.7270617437038718	Bangladesh	5	22.8721199	89.20606232	0.2672834038432888
560	1	8.40379	-0.7492356894029023	Bangladesh	1	23.16897964	89.27842712	0.23999260507909226
561	1	4.60568	-0.7387862659756075	Bangladesh	5	22.96183777	89.34648132	0.44519227351083124
562	1	8.67508	-0.6665262710436503	Bangladesh	1	23.10922432	88.90956879	0.2234318622927669
563	1	12.0915	-0.7374593394290387	Bangladesh	5	23.64050865	89.04881287	0.4469392993398545
564	1	10.7729	-0.6900911507350838	Bangladesh	1	23.52734375	89.13514709	0.257059130752913
565	1	12.0	-0.6724088830436018	Bangladesh	1	23.4548111	88.96775818	0.2683670763246917
566	1	10.5868	-0.5745791522627067	Bangladesh	1	23.33698273	88.83478546	0.2838481538424782
567	1	4.04127	-0.5754448982742896	Bangladesh	5	22.7195282	89.53794861	0.33309645614215405
568	1	3.71746	-0.4817530300450674	Bangladesh	5	22.78568077	89.49452972	0.24411423898651133
569	1	4.13249	-0.6105374413195188	Bangladesh	5	22.38298607	89.31511688	0.22231090916025653
570	1	3.51735	-0.7064030809634833	Bangladesh	5	22.9021492	89.628479	0.3988063272975122
571	1	15.9464	-0.7237815920699044	Bangladesh	1	24.05444908	88.88279724	0.27301460898247953
572	1	16.3975	-0.7512374425057783	Bangladesh	1	24.00969505	88.93991089	0.2832063343140597
573	1	13.3551	-0.6703961340030766	Bangladesh	5	23.85703087	89.24769592	0.19348416844042549
574	1	14.2452	-0.3367704966160931	Bangladesh	1	23.85989189	89.12580872	0.6000643637977285
575	1	16.5205	-0.35204529426869713	Bangladesh	1	23.90589142	88.88505554	0.6466260237868452
576	1	9.57098	-0.48569705102138805	Bangladesh	5	23.45602226	89.51344299	0.8569913611242912
577	1	9.80126	-0.5098270249753473	Bangladesh	5	23.59180069	89.40016937	0.9131457722311405
578	1	17.3502	-0.420405913251796	Bangladesh	5	23.90878868	88.73405457	0.8010785133077254
579	1	6.0347	-0.6499571884070475	Bangladesh	5	23.02833176	89.72259521	1.0048572801153257
580	1	7.19874	-0.7303291215684939	Bangladesh	5	23.22838974	89.55389404	1.0104311947557956
581	1	3.81073	-0.7274867338327775	Bangladesh	5	22.57762337	89.12733459	1.01046611342867
582	1	5.32177	-0.6996982387983552	Bangladesh	5	22.86896324	89.00566101	1.025596247086901
583	1	4.23975	-0.6599652938558304	Bangladesh	5	22.40708923	89.06452942	1.023552984362048
584	1	4.40379	-0.7366655216614002	Bangladesh	5	22.76546478	89.05738068	1.0138405221708866
585	1	2.60317	-0.6143761453395822	Bangladesh	5	22.23214149	89.11464691	0.993443609895859
586	0	4.80247	-0.40934013498462385	Bangladesh	1	22.88351631	89.48662567	0.627816084974475
587	0	6.34568	-0.3569982164996286	Bangladesh	1	22.89690018	89.51922607	0.687300874914738
588	0	6.16049	-0.4281548428826097	Bangladesh	1	22.84235191	89.5473175	0.5937854225076937
589	0	5.98765	-0.37130466427805264	Bangladesh	1	22.91947556	89.5030899	0.6844575771662644
590	0	5.65432	-0.3864146261513621	Bangladesh	1	22.80319595	89.57846069	0.6650141184374154
591	0	6.0	-0.6881490095486689	Bangladesh	5	22.83810425	89.546875	0.967877912622931
592	0	4.48148	-0.7158964121604022	Bangladesh	5	22.8378582	89.51266479	0.8915276370123163
593	0	6.18518	-0.660650403024478	Bangladesh	5	22.66348267	89.79331207	1.0085539790518923
594	0	14.9136	-0.7011174163175691	Bangladesh	5	23.74919701	88.96196747	0.988560485661047
595	0	11.7037	-0.3535992826585185	Bangladesh	1	23.42495728	88.81197357	0.6929880371683514
596	0	9.59259	-0.782428040661826	Bangladesh	5	23.16616058	89.21859741	0.9606616303901723
597	0	9.25926	-0.7990593519341732	Bangladesh	5	23.15298462	89.22619629	0.9580845544689628
598	0	10.8519	-0.3588471687950765	Bangladesh	1	23.40193367	89.14403534	0.6897555804589305
599	0	16.5926	-0.7335686170265524	Bangladesh	5	24.03760147	88.98174286	0.9875357730568882
600	0	9.66667	-0.254003484117732	Bangladesh	1	23.49133873	89.38735962	-0.15386978341440713
601	0	7.32099	-0.3661034565951078	Bangladesh	5	23.16005325	89.50069427	0.1700664381389293
602	0	4.81482	-0.36772824064855447	Bangladesh	5	22.79419136	89.87988281	0.17527856372353678
603	0	14.9383	-0.28321004572969366	Bangladesh	1	23.64723778	88.84975433	-0.20581433040164285
604	0	9.28395	-0.2190694587221122	Bangladesh	1	23.15446281	89.11725616	-0.18056028713563718
605	0	12.1975	-0.3563094193220195	Bangladesh	5	23.80241966	89.29071808	0.12597235911352295
606	1	16.9338	-0.20454781295815333	Bangladesh	1	24.81681442	89.03639221	-0.21851884525133325
607	1	19.9779	-0.3365260486756128	Bangladesh	5	24.87099648	89.3843689	0.1106505126962041
608	1	18.0473	-0.03571924183876796	Bangladesh	5	24.87149239	89.48466492	0.3877898753554915
609	1	15.2618	-0.2447886690547703	Bangladesh	1	24.61509895	89.23842621	0.457991192654433
610	1	16.6088	-0.35339595319770556	Bangladesh	5	24.61366272	89.47049713	0.3757972116291962
611	1	28.3722	-0.3508253045109585	Bangladesh	5	25.38269424	88.98703766	0.47085693626323655
612	1	35.1514	-0.23792530450863855	Bangladesh	1	25.64152908	88.4797821	-0.017923680671831255
613	1	25.2019	-0.2871320976298912	Bangladesh	5	25.25708961	89.2346344	0.31663585705362174
614	1	36.0379	-0.3419563959021913	Bangladesh	1	25.6140461	88.72026062	0.3522922970661839
615	1	35.6183	-0.25026435032931127	Bangladesh	1	25.62633324	88.92913055	0.18080863537197261
616	1	21.7634	-0.4176882934964551	Bangladesh	5	25.20479774	89.46652222	0.30239571826084866
617	1	23.0284	-0.6440340054342342	Bangladesh	5	25.29213142	89.47221375	0.49272650055651174
618	1	27.2618	-0.3688049275358006	Bangladesh	5	25.56910324	89.44004822	0.7683987082199535
619	1	21.735	-0.5687316908861466	Bangladesh	5	25.06132507	88.95896149	0.7021279080523546
620	1	24.9874	-0.5160028026826542	Bangladesh	5	25.23791885	88.95506287	0.4588884736389877
621	1	27.7823	-0.3316823076950951	Bangladesh	5	25.88786888	89.72927856	0.19192237154114195
622	1	28.7697	-0.11186230921148094	Bangladesh	1	25.71507454	89.5599823	0.08546687093444949
623	1	35.5047	-0.2526050831987775	Bangladesh	1	25.95663834	89.37605286	0.2312081595623462
624	1	33.8297	-0.23699611960163372	Bangladesh	1	25.90090942	89.41465759	0.20771290581858026
625	1	19.6719	-0.35541509467277954	Bangladesh	5	24.96845627	88.9330368	0.1539736009393874
626	1	17.8864	-0.28917816556403125	Bangladesh	5	24.78894615	88.72698975	0.28143102787913055
627	1	16.4259	-0.35244462589876774	Bangladesh	5	24.83794594	88.90221405	0.2890731790487288
628	1	27.2177	-0.44328910385732195	Bangladesh	5	25.02000427	88.47193909	0.271489818130789
629	1	14.2366	-0.7264856364503567	Bangladesh	1	24.15395546	89.16790771	0.343912276883581
630	1	16.5489	-0.7365151870101341	Bangladesh	1	24.36187172	88.95092773	0.3213310427877838
631	1	16.1703	-0.7695937572713807	Bangladesh	1	24.61751556	89.30184174	0.31181211461824726
632	1	24.7603	-0.7235007627822887	Bangladesh	1	24.63587379	88.25486755	0.313205527409643
633	1	50.8801	-0.4912235046153946	Bangladesh	5	26.09018326	88.98991394	0.22285787048055927
634	1	41.1514	-0.43900730437642466	Bangladesh	5	25.85125542	88.98358917	0.2948579857325507
635	1	50.1546	-0.5512418072027505	Bangladesh	1	25.98759079	88.82743835	0.42779412467635947
636	1	12.4984	-0.7169124671948652	Bangladesh	1	24.15186691	89.33538818	0.2957872749648812
637	1	14.2023	-0.42840338432996355	Bangladesh	5	23.98849106	89.28844452	-0.12436954363220878
638	1	10.0172	-0.57327946662179	Bangladesh	5	23.89108086	89.57112885	0.03158199367157999
639	1	69.6751	-0.7747157421837081	Bangladesh	1	26.32559586	88.74198914	0.2550050579337487
640	1	14.8013	-0.6853764954949435	Bangladesh	1	24.57826042	88.91028595	0.2600743557913836
641	1	20.7603	-0.6758102418487387	Bangladesh	1	24.3878231	88.43214416	0.3046263704351857
642	1	20.0126	-0.7246302915485527	Bangladesh	1	24.62948418	88.57623291	0.271787473753838
643	1	32.2429	-0.257367679965683	Bangladesh	1	25.7882843	89.38317871	0.4969537090575615
644	1	28.4921	-0.6322170766666314	Bangladesh	5	25.57239342	89.36004639	1.0077591836760567
645	1	28.3659	-0.35037845846866134	Bangladesh	1	25.62809944	89.4383316	0.6733161086235697
646	1	38.306	-0.35871562474558605	Bangladesh	1	25.79584122	89.04055023	0.6815791608438561
647	1	16.552	-0.35545092415588503	Bangladesh	1	24.71430206	89.76382446	0.6789930911079205
648	1	11.3407	-0.7311275325117453	Bangladesh	5	24.20237732	89.66699219	0.9813706038722956
649	1	15.0757	-0.368463818104944	Bangladesh	5	24.43878174	89.63798523	0.16010993307018412
650	1	11.9716	-0.2900391545554805	Bangladesh	5	24.21791458	89.59114075	0.10207375223741913
651	1	44.205	-0.16950494986927717	Bangladesh	1	25.88962936	88.20896149	-0.23957562741927224
652	0	19.2099	-0.317232717769519	Bangladesh	5	24.37931633	88.60689545	0.11181554454732115
653	0	18.3704	-0.013224549800021468	Bangladesh	5	24.36355591	88.65486145	0.31238845239983815
654	0	17.4568	-0.2593134857061691	Bangladesh	1	24.46495819	88.57743835	0.3746508063974533
655	0	17.0988	-0.2446021212711255	Bangladesh	1	24.8236866	88.96695709	0.3059361449423035
656	0	18.7901	-0.28400491657438354	Bangladesh	1	24.86089516	89.19852448	-0.15958765562298427
657	0	36.9877	-0.37799988759375225	Bangladesh	1	25.64023781	88.6295166	0.4148817041678153
658	0	23.7037	-0.38930080828786	Bangladesh	5	25.31330872	89.53591156	0.3159934065322515
659	0	28.5556	-0.5337492863588029	Bangladesh	5	25.80639076	89.65062714	0.6356673164121163
660	0	16.6296	-0.310407780575025	Bangladesh	5	24.82174492	88.93372345	0.2230114207290755
661	0	15.8025	-0.15842048751706742	Bangladesh	1	24.40625572	88.99689484	-0.26059191320891173
662	0	24.3333	-0.2618568726550235	Bangladesh	1	24.5993557	88.25758362	0.269769995933578
663	0	39.679	-0.6588535436071972	Bangladesh	1	25.77499771	88.91290283	0.41789941169228795
664	0	15.7067	-0.382335057436082	Bangladesh	5	24.00882339	89.233078	0.2526024436420437
665	0	74.7284	-0.4150366209687607	Bangladesh	1	26.31902885	88.55329132	0.32728147619708214
666	0	33.7037	-0.4722128005704577	Bangladesh	1	25.81096077	89.3263855	0.3166633585986175
667	0	34.5185	-0.6936863120775391	Bangladesh	5	25.75185585	89.2664032	0.5199226343715795
668	0	15.9506	-0.6051494966484208	Bangladesh	5	24.45805359	89.69161987	0.3746720404438548
669	0	17.0741	-0.3754781210042611	Bangladesh	1	24.8290081	89.03623199	0.7250550826351052
670	0	20.7901	-0.6802021901258224	Bangladesh	5	25.16999054	89.59023285	1.0107918780042664
671	0	32.321	-0.3585963031531555	Bangladesh	1	25.95254135	89.54190826	0.6803368700805168
672	0	14.5185	-0.07493818789714018	Bangladesh	5	24.7208519	88.97763062	0.3321740472077624
673	0	16.5432	-0.06513349647122124	Bangladesh	5	24.08188629	89.04727936	0.34368606603921303
674	0	34.8642	-0.06788342794300861	Bangladesh	5	25.7760582	89.25530243	0.3414987755754945
675	1	7.81073	-0.06879853497216354	Bangladesh	5	24.57747269	91.27151489	0.30299651129345473
676	1	17.3659	-0.06317910929565296	Bangladesh	5	24.36108208	91.52802277	0.32812968706414886
677	1	7.99369	-0.06783776413601694	Bangladesh	5	24.47495079	91.25227356	0.3633722129944717
678	1	23.3596	-0.091607187253307	Bangladesh	5	24.22565651	91.54910278	0.3606318682041726
679	1	13.1167	-0.05415121242426979	Bangladesh	5	24.30028725	91.48995209	0.3463200565668829
680	1	8.3123	-0.06601101170253976	Bangladesh	5	24.23151016	91.23176575	0.3365678014545213
681	1	12.653	-0.07278901442449404	Bangladesh	5	24.14344978	91.32499695	0.3205591924971152
682	1	10.7729	-0.07672904247376061	Bangladesh	5	24.61687851	91.55464935	0.319216232603859
683	1	37.5615	-0.06069518917005229	Bangladesh	5	24.58256149	92.18532562	0.30124100937677495
684	1	50.3249	-0.11452583890158202	Bangladesh	5	24.2433567	91.83906555	0.31602720635755815
685	1	26.8864		Bangladesh	5	24.55657768	91.95320129
686	1	24.2839		Bangladesh	5	24.49004364	91.96195984
687	1	15.6719	-0.3571984507313153	Bangladesh	5	24.47860527	91.73996735	0.5429297899149814
688	1	14.4795	-0.35752267256436876	Bangladesh	5	24.5650177	91.82579803	0.5515751891016061
689	1	19.4543	-0.36145745560035025	Bangladesh	5	24.42656517	91.62338257	0.5465025823928055
690	1	8.3123	-0.3620177219261078	Bangladesh	5	25.06315613	91.24080658	0.5297497442282069
691	1	11.8391	-0.7117198451230546	Bangladesh	5	24.96171188	91.73434448	1.276612925935425
692	1	7.56467	-0.35984516651691945	Bangladesh	5	24.66176414	91.35609436	0.5332987280191073
693	1	8.71609	-0.35918647350458255	Bangladesh	5	24.93660736	90.99484253	0.5370090490537393
694	1	14.3249	-0.36128408695121816	Bangladesh	5	25.08503914	91.69029999	0.5323613662579687
695	1	7.85174	-0.3614355114539282	Bangladesh	5	24.92722511	91.24009705	0.5360142516882918
696	1	8.8959	-0.7247735354312668	Bangladesh	5	25.00205612	91.33226776	1.269143291977688
697	1	8.5836	-0.7216756609719488	Bangladesh	5	24.90826797	91.44784546	1.2704554788233544
698	1	12.9432	-0.3616967379695168	Bangladesh	5	24.67497444	91.7794342	0.5481627468435122
699	1	16.5268	-0.35908469168525825	Bangladesh	5	24.86761284	92.03900909	0.5423917859586695
700	1	13.205	-0.7111915131852182	Bangladesh	5	24.76249313	91.73555756	1.2729913879500847
701	1	18.7445	-0.36694380867656873	Bangladesh	5	24.68224716	91.96146393	0.5241690122635605
702	1	16.6656	-0.7317721116980436	Bangladesh	5	24.84152985	92.00551605	1.2795226143832004
703	1	140.268	-0.3559813368742115	Bangladesh	5	25.15449333	91.92154694	0.5404576248470992
704	1	18.8927	-0.358451087397035	Bangladesh	5	25.00894928	92.26151276	0.535776024005213
705	1	14.4038	-0.36351438838744876	Bangladesh	5	24.82270432	91.86249542	0.5514468778124509
706	1	14.6751	-0.36990245985476977	Bangladesh	5	24.82937813	91.90110779	0.5972719358162402
707	0	9.55556	-0.3633660799019525	Bangladesh	5	24.3965435	91.41014862	0.5739341381160508
708	0	12.6049	-0.3745755463476448	Bangladesh	5	24.28000832	91.45192719	0.5795456072670231
709	0	23.0741	-0.35202339318283427	Bangladesh	5	24.36951256	91.8507843	0.533675427957348
710	0	16.3086	-0.3592872134527487	Bangladesh	5	24.49045181	91.75721741	0.5110820750456468
711	0	7.75309	-0.3564915153458943	Bangladesh	5	24.77869225	91.38002777	0.5308161143469453
712	0	10.358	-0.34048140153539597	Bangladesh	5	25.05770111	91.42006683	0.17510966424513097
713	0	26.0988	-0.3434766295734858	Bangladesh	5	24.91323662	91.86785889	0.17591149474973733
714	0	17.8642	-0.3428755877751332	Bangladesh	5	24.88227272	91.86911774	0.17450707281334354
715	0	20.4321	-0.34541618164241983	Bangladesh	5	24.88850784	91.88516235	0.1639872742523577
716	0	20.1111	-0.34545840324714305	Bangladesh	5	24.89064598	91.89736176	0.16593413931433185
717	0	7.53086	-0.34980305193878103	Bangladesh	5	24.57671547	91.23959351	0.15744122168615035
718	0	18.679	-0.3437610339180189	Bangladesh	5	24.25128555	91.38006592	0.16684820110031248
719	0	7.95062	-0.49560277158082383	Bangladesh	5	24.79023933	91.37215424	-0.017939072248534194
720	0	17.2099	-0.4762049770180237	Bangladesh	5	24.84207726	92.15131378	-0.04380143551385324
721	0	19.0247	-0.9240318810554442	Bangladesh	5	24.85264969	92.02829742	0.7616629390475991
722	1	5.91498	-0.06870331352821567	Bangladesh	0	21.967955	90.090065	-0.20321573735754173		0.39999999999999997											0.3525											0.5258333333333334											0.46166666666666667
723	1	5.44444	0.10549831833950779	Bangladesh	0	22.234572	90.320236	-0.10854717798049499		0.39999999999999997											0.3525											0.5258333333333334											0.46166666666666667
724	0	5.44872	0.07645025519056181	Bangladesh	0	22.165619	90.135768	-0.10526575511383224		0.39999999999999997											0.3525											0.5258333333333334											0.46166666666666667
725	1	5.52206	-0.07344384073315975	Bangladesh	0	22.164846	90.096023	-0.20974314926663823		0.39999999999999997											0.3525											0.5258333333333334											0.46166666666666667
726	1	5.36957	-0.01674184866778239	Bangladesh	0	22.209152	90.080978	-0.21879142554493342		0.39999999999999997											0.3525											0.5258333333333334											0.46166666666666667
727	1	5.14134	0.5157524649329638	Bangladesh	0	22.341924	90.174273	0.11056770558830939		0.3981818181818182											0.3441666666666667											0.5208333333333334											0.4583333333333333
728	0	5.60256	0.05888714612488902	Bangladesh	0	22.078566	89.974906	-0.18810204091555513		0.3981818181818182											0.3491666666666666											0.5241666666666668											0.46083333333333326
729	1	6.51883	-0.03469618514011705	Bangladesh	0	22.102542	89.921664	-0.21539055816835045		0.3981818181818182											0.3491666666666666											0.5241666666666668											0.46083333333333326
730	1	6.05363	0.42764938922104945	Bangladesh	0	22.947963	90.158448	0.05600454026113437		0.3981818181818182											0.3441666666666667											0.5208333333333334											0.4583333333333333
731	1	7.36396	0.5642716209255729	Bangladesh	0	22.864866	90.310732	0.15424292077053414		0.390909090909091											0.3358333333333334											0.5108333333333334											0.4491666666666667
732	1	4.89686	0.1400427244782738	Bangladesh	0	22.637042	90.488084	-0.1777454756875969		0.3981818181818182											0.3491666666666666											0.5241666666666668											0.46083333333333326
733	1	5.19427	0.20441277951804085	Bangladesh	0	22.486986	90.430758	-0.06189919865458024		0.3981818181818182											0.3491666666666666											0.5241666666666668											0.46083333333333326
734	1	5.17035	0.791427505827195	Bangladesh	0	22.84988	90.055581	0.3217079305749915		0.3981818181818182											0.3441666666666667											0.5208333333333334											0.4583333333333333
735	0	7.93827	0.6889402239434379	Bangladesh	0	22.811141	90.195031	0.2238254199700697		0.3981818181818182											0.3441666666666667											0.5208333333333334											0.4583333333333333
736	1	6.60883	0.7881494144400978	Bangladesh	0	22.965165	90.197255	0.2703150377943695		0.3981818181818182											0.3441666666666667											0.5208333333333334											0.4583333333333333
737	1	4.77178	0.44584672391425495	Bangladesh	0	22.927647	90.488381	0.06496826901138461		0.390909090909091											0.3358333333333334											0.5108333333333334											0.4491666666666667
738	0	7.56944	0.0731908647367421	Bangladesh	0	22.721069	90.374451	-0.12716950134841473		0.3981818181818182											0.3491666666666666											0.5241666666666668											0.46083333333333326
739	0	7.26866	0.044264465210751947	Bangladesh	0	22.715804	90.384547	-0.07979879527662984		0.3981818181818182											0.3491666666666666											0.5241666666666668											0.46083333333333326
740	0	7.53521	0.03194617737427745	Bangladesh	0	22.715837	90.369715	-0.09882776746366903		0.3981818181818182											0.3491666666666666											0.5241666666666668											0.46083333333333326
741	0	6.7875	0.045492080393750994	Bangladesh	0	22.685423	90.352013	-0.016203100156638506		0.3981818181818182											0.3491666666666666											0.5241666666666668											0.46083333333333326
742	0	7.27397	0.02021637316176396	Bangladesh	0	22.70508	90.368527	-0.03390625851759185		0.3981818181818182											0.3491666666666666											0.5241666666666668											0.46083333333333326
743	0	6.07407	-0.0015248797755942761	Bangladesh	0	22.668394	90.348057	-0.11452289524426904		0.3981818181818182											0.3491666666666666											0.5241666666666668											0.46083333333333326
744	0	7.4026	0.6394941661203692	Bangladesh	0	22.719802	90.342477	0.18741994946433913		0.3981818181818182											0.3441666666666667											0.5208333333333334											0.4583333333333333
745	1	6.43511	0.5881743228800232	Bangladesh	0	22.703634	90.414013	0.1936549530995258		0.3981818181818182											0.3441666666666667											0.5208333333333334											0.4583333333333333
746	0	7.05797	0.5601355932566983	Bangladesh	0	22.701997	90.401646	0.14293523226147073		0.3981818181818182											0.3441666666666667											0.5208333333333334											0.4583333333333333
747	1	5.18719	0.0635403881742202	Bangladesh	0	22.7629	90.577886	0.001851064071191011		0.3981818181818182											0.3491666666666666											0.5241666666666668											0.46083333333333326
748	1	4.49057	0.13551519985702254	Bangladesh	0	22.749635	90.497897	-0.1430877841767651		0.3981818181818182											0.3491666666666666											0.5241666666666668											0.46083333333333326
749	1	6.49388	0.6269437750679567	Bangladesh	0	22.993572	90.364359	0.15104597428216981		0.390909090909091											0.3358333333333334											0.5108333333333334											0.4491666666666667
750	1	6.41152	0.6811681171137409	Bangladesh	0	23.044301	90.38729	0.2117735746152261		0.390909090909091											0.3358333333333334											0.5108333333333334											0.4491666666666667
751	1	5.88959	0.667093507162013	Bangladesh	0	22.859405	90.123266	0.17295650661236026		0.3981818181818182											0.3441666666666667											0.5208333333333334											0.4583333333333333
752	0	7.59259	0.10607608348420575	Bangladesh	0	22.681248	90.64369	-0.0811498006897794		0.3972727272727273											0.3516666666666666											0.5275											0.46249999999999997
753	0	7.03704	0.34495295269394904	Bangladesh	0	22.678332	90.629886	-0.4150182386425697		0.3972727272727273											0.3516666666666666											0.5275											0.46249999999999997
754	1	5.93487	0.3151457465714135	Bangladesh	0	22.730129	90.664848	-0.3848758055794703		0.3972727272727273											0.3516666666666666											0.5275											0.46249999999999997
755	1	6.13262	0.24271241618231404	Bangladesh	0	22.610666	90.64963	-0.31998055484312266		0.3972727272727273											0.3516666666666666											0.5275											0.46249999999999997
756	1	5.18561	0.12532594836821687	Bangladesh	0	22.56726	90.756961	-0.23965798209579753		0.3981818181818182											0.3491666666666666											0.5241666666666668											0.46083333333333326
757	1	5.5	0.021142536479101498	Bangladesh	0	22.454477	90.677859	-0.180046533012691		0.3981818181818182											0.3491666666666666											0.5241666666666668											0.46083333333333326
758	0	5.5443	0.2655406193544615	Bangladesh	0	22.177653	90.764442	-0.3508190135193557		0.3972727272727273											0.3516666666666666											0.5275											0.46249999999999997
759	1	4.80214	0.18186813570089896	Bangladesh	0	22.113528	90.648295	-0.2782817258632855		0.3972727272727273											0.3516666666666666											0.5275											0.46249999999999997
760	1	4.42857	0.3217697360023521	Bangladesh	0	21.936307	90.636162	-0.39393896035947557		0.3972727272727273											0.3516666666666666											0.5275											0.46249999999999997
761	1	5.1963	0.3476978124171997	Bangladesh	0	22.581352	90.746287	-0.4263733347012126		0.3972727272727273											0.3516666666666666											0.5275											0.46249999999999997
762	1	5.44811	0.3048918899484254	Bangladesh	0	22.369902	90.686453	-0.35966607794504046		0.3972727272727273											0.3516666666666666											0.5275											0.46249999999999997
763	1	5.51104	0.39408983419935095	Bangladesh	0	22.394044	90.76398	-0.421414509725054		0.3972727272727273											0.3516666666666666											0.5275											0.46249999999999997
764	0	5.77778	-0.15415780965244194	Bangladesh	0	22.342823	90.739775	-0.42766646707942557		0.3972727272727273											0.3516666666666666											0.5275											0.46249999999999997
765	1	3.22785	-0.09830630752038699	Bangladesh	0	22.30267	90.978064	-0.4253200561982465		0.3981818181818182											0.3491666666666666											0.5241666666666668											0.46083333333333326
766	0	6.53333	-0.13244626592630804	Bangladesh	0	22.654243	90.19574	-0.34606033400640657		0.39999999999999997											0.3525											0.5258333333333334											0.46166666666666667
767	1	6.21639	-0.144185390310336	Bangladesh	0	22.653673	90.20351	-0.3996430290693454		0.39999999999999997											0.3525											0.5258333333333334											0.46166666666666667
768	1	5.92667	-0.08892892209514128	Bangladesh	0	22.609287	90.22058	-0.5053433290905502		0.39999999999999997											0.3525											0.5258333333333334											0.46166666666666667
769	1	5.80464	0.2790333845725611	Bangladesh	0	22.434701	90.096365	0.09755129035841457		0.3981818181818182											0.3441666666666667											0.5208333333333334											0.4583333333333333
770	1	5.46488	-0.02893366311650375	Bangladesh	0	22.518868	90.160549	-0.2577051104386773		0.3981818181818182											0.3491666666666666											0.5241666666666668											0.46083333333333326
771	0	5.36709	-0.1182687230732343	Bangladesh	0	22.566229	90.158148	-0.3181232777476165		0.39999999999999997											0.3525											0.5258333333333334											0.46166666666666667
772	1	5.9541	-0.1374391760642746	Bangladesh	0	22.606796	90.143583	-0.3485490281854778		0.39999999999999997											0.3525											0.5258333333333334											0.46166666666666667
773	1	5.13983	-0.09057237977344204	Bangladesh	0	22.54056	90.531694	-0.264897915913538		0.3972727272727273											0.3516666666666666											0.5275											0.46249999999999997
774	1	5.7551	-0.11979484224905751	Bangladesh	0	22.443421	90.526434	-0.2889934479500477		0.3972727272727273											0.3516666666666666											0.5275											0.46249999999999997
775	1	5.19936	-0.0342525267315453	Bangladesh	0	22.431172	90.389377	-0.19287673405256622		0.3972727272727273											0.3516666666666666											0.5275											0.46249999999999997
776	0	5.57813	-0.14637457562608192	Bangladesh	0	22.16765	90.413465	-0.36664943319283305		0.3972727272727273											0.3516666666666666											0.5275											0.46249999999999997
777	1	4.31776	-0.13318826949280746	Bangladesh	0	22.107475	90.53679	-0.326105063241167		0.3972727272727273											0.3516666666666666											0.5275											0.46249999999999997
778	1	5.31959	-0.11037967970945445	Bangladesh	0	22.261077	90.446847	-0.26289874122312584		0.3972727272727273											0.3516666666666666											0.5275											0.46249999999999997
779	1	5.75576	-0.07023625841787023	Bangladesh	0	21.947608	90.280224	-0.2271905099358818		0.3972727272727273											0.3516666666666666											0.5275											0.46249999999999997
780	1	6.68302	-0.1707962091224489	Bangladesh	0	21.90297	90.132958	-0.42809951059023926		0.3972727272727273											0.3516666666666666											0.5275											0.46249999999999997
781	0	5.35802	-0.14972374521424023	Bangladesh	0	22.371715	90.356594	-0.3877092456771635		0.3981818181818182											0.3491666666666666											0.5241666666666668											0.46083333333333326
782	1	5.18151	0.14096455036436495	Bangladesh	0	22.390806	90.329198	-0.2158367832868371		0.3972727272727273											0.3516666666666666											0.5275											0.46249999999999997
783	1	5.25879	0.013144627682647791	Bangladesh	0	22.375739	90.382893	-0.1798825575998067		0.3972727272727273											0.3516666666666666											0.5275											0.46249999999999997
784	0	7.09877	-0.011734280395334279	Bangladesh	0	22.482788	90.05864	-0.18195969035217596		0.39999999999999997											0.3525											0.5258333333333334											0.46166666666666667
785	1	5.98316	0.03571363088061455	Bangladesh	0	22.429349	90.009992	-0.18525269928005222		0.3981818181818182											0.3491666666666666											0.5241666666666668											0.46083333333333326
786	1	6.27969	-0.01281355087310318	Bangladesh	0	22.212617	89.901641	-0.2397909912682333		0.39999999999999997											0.3525											0.5258333333333334											0.46166666666666667
787	1	4.99666	-0.03627729922867309	Bangladesh	0	22.320739	90.047127	-0.24503455204136676		0.39999999999999997											0.3525											0.5258333333333334											0.46166666666666667
788	1	5.29022	0.606620997277541	Bangladesh	0	22.803888	90.004937	0.210025676050898		0.3981818181818182											0.3441666666666667											0.5208333333333334											0.4583333333333333
789	0	7.425	-0.0012666479412222764	Bangladesh	0	22.6029	89.978797	-0.196834779878107		0.3981818181818182											0.3491666666666666											0.5241666666666668											0.46083333333333326
790	1	6.16938	0.0327085141488935	Bangladesh	0	22.684553	90.020847	-0.19215007184760352		0.3981818181818182											0.3491666666666666											0.5241666666666668											0.46083333333333326
791	0	8.55556	0.16625051024032084	Bangladesh	0	22.75997	90.120771	-0.21697542946117243		0.39999999999999997											0.3525											0.5258333333333334											0.46166666666666667
792	1	6.36278	0.0932655294279725	Bangladesh	0	22.783316	90.04981	-0.20609913556053075		0.39999999999999997											0.3525											0.5258333333333334											0.46166666666666667
793	1	7.31861	0.03143065725184391	Bangladesh	0	22.764071	90.112051	-0.19907773672257095		0.39999999999999997											0.3525											0.5258333333333334											0.46166666666666667
794	1	54.183	-0.2914939628034982	Bangladesh	0	21.492049	92.233217	-0.5838184319319945		0.3981818181818182											0.3491666666666666											0.5241666666666668											0.46083333333333326
795	1	7.53822	0.056038717110922245	Bangladesh	0	23.802318	90.918961	-0.28414115932864525		0.3954545454545455											0.34											0.5166666666666667											0.455
796	0	8.66667	-0.20544532261517945	Bangladesh	0	23.985441	91.105766	-0.5844515466813472		0.3972727272727273											0.3516666666666666											0.5275											0.46249999999999997
797	1	8.13565	-0.2638012753832051	Bangladesh	0	23.987645	91.084015	-0.7229974993490336		0.3972727272727273											0.3516666666666666											0.5275											0.46249999999999997
798	1	7.72611	-0.3073625755641165	Bangladesh	0	23.995202	91.008621	-0.44452964749901863		0.39999999999999997											0.3525											0.5258333333333334											0.46166666666666667
799	0	6.71605	-0.3556858937977407	Bangladesh	0	23.880638	90.986231	-0.3996132088743523		0.3972727272727273											0.3516666666666666											0.5275											0.46249999999999997
800	1	7.63091	-0.2069127564483273	Bangladesh	0	23.800073	90.973285	-0.4300164590247067		0.3972727272727273											0.3516666666666666											0.5275											0.46249999999999997
801	1	6.66246	-0.22739880462989892	Bangladesh	0	24.198865	91.044811	-0.44451348425556125		0.39999999999999997											0.3525											0.5258333333333334											0.46166666666666667
802	1	7.69716	-0.18488463758024676	Bangladesh	0	24.05485	91.16988	-0.5133944795968145		0.39999999999999997											0.3525											0.5258333333333334											0.46166666666666667
803	1	8.78864	-0.207227406852285	Bangladesh	0	23.273932	90.743164	-0.5535859933878485		0.3972727272727273											0.3516666666666666											0.5275											0.46249999999999997
804	0	8.89063	-0.18383426339682435	Bangladesh	0	23.259289	90.673087	-0.528689083821443		0.3972727272727273											0.3516666666666666											0.5275											0.46249999999999997
805	1	11.0568	-0.18038274783238645	Bangladesh	0	23.094556	90.786822	-0.5172780430033502		0.3972727272727273											0.3516666666666666											0.5275											0.46249999999999997
806	1	8.2082	-0.25357453876497665	Bangladesh	0	23.288547	90.799177	-0.20878941868339132		0.3972727272727273											0.3516666666666666											0.5275											0.46249999999999997
807	1	8.38486	-0.29583921663087176	Bangladesh	0	23.323117	90.876504	-0.3203943497995958		0.3972727272727273											0.3516666666666666											0.5275											0.46249999999999997
808	0	6.0625	-0.2683941849403465	Bangladesh	0	23.449524	90.63627	-0.2841460314337893		0.3972727272727273											0.3516666666666666											0.5275											0.46249999999999997
809	1	6.03814	-0.14283467966671226	Bangladesh	0	23.429325	90.630563	-0.2107629479239955		0.3972727272727273											0.3516666666666666											0.5275											0.46249999999999997
810	1	8.46057	-0.18359693814677275	Bangladesh	0	23.171341	90.946445	-0.2276526209194622		0.3972727272727273											0.3516666666666666											0.5275											0.46249999999999997
811	0	20.4568	0.23619804351474954	Bangladesh	0	22.382883	91.80756	-0.08093262656951047		0.3954545454545455											0.34											0.5166666666666667											0.455
812	1	16.3959	-0.18901691098839055	Bangladesh	0	21.970047	91.938175	-0.3016025895524562		0.3981818181818182											0.3491666666666666											0.5241666666666668											0.46083333333333326
813	0	10.2647	0.08460930287403011	Bangladesh	0	22.349376	91.843353	-0.2746677663812056		0.3954545454545455											0.34											0.5166666666666667											0.455
814	0	9.18841	0.2853322330157789	Bangladesh	0	22.332851	91.845941	-0.017975723837235252		0.3954545454545455											0.34											0.5166666666666667											0.455
815	1	15.9571	-0.1676603175580132	Bangladesh	0	22.385362	91.976573	-0.3335661693407065		0.3981818181818182											0.3491666666666666											0.5241666666666668											0.46083333333333326
816	0	7.08	-0.09042319179465225	Bangladesh	0	22.385404	91.852586	-0.3354993046018563		0.3954545454545455											0.34											0.5166666666666667											0.455
817	0	6.65714	-0.017390931043442172	Bangladesh	0	22.368252	91.864425	-0.3894810033970387		0.3954545454545455											0.34											0.5166666666666667											0.455
818	0	7.0	-0.05065324990746179	Bangladesh	0	22.292781	91.789608	-0.37697332260903876		0.3954545454545455											0.34											0.5166666666666667											0.455
819	0	10.9867	-0.109161514009789	Bangladesh	0	22.325548	91.814914	-0.2725196207467967		0.3954545454545455											0.34											0.5166666666666667											0.455
820	0	11.0986	-0.09763327715575051	Bangladesh	0	22.341752	91.834067	-0.28971281522488096		0.390909090909091											0.3358333333333334											0.5108333333333334											0.4491666666666667
821	1	34.3596	-0.6090724957712428	Bangladesh	0	22.936692	91.638601	-0.6889837111753838		0.3981818181818182											0.3491666666666666											0.5241666666666668											0.46083333333333326
822	0	11.9259	-0.12764510759503825	Bangladesh	0	22.678985	91.788707	-0.511335125728308		0.3981818181818182											0.3491666666666666											0.5241666666666668											0.46083333333333326
823	1	16.5079	-0.14736645455663977	Bangladesh	0	22.670752	91.7861	-0.7267697051332845		0.3981818181818182											0.3491666666666666											0.5241666666666668											0.46083333333333326
824	0	10.28	0.07690159438188125	Bangladesh	0	22.337383	91.77422	-0.291859048880951		0.3954545454545455											0.34											0.5166666666666667											0.455
825	1	7.12618	0.06731066177491325	Bangladesh	0	22.511743	91.85109	-0.283449268688983		0.3954545454545455											0.34											0.5166666666666667											0.455
826	0	9.76812	0.07732983343372375	Bangladesh	0	22.341606	91.842427	-0.34690545108095794		0.3954545454545455											0.34											0.5166666666666667											0.455
827	0	10.2464	0.06432035746386476	Bangladesh	0	22.330929	91.837866	-0.33721521044685976		0.3954545454545455											0.34											0.5166666666666667											0.455
828	0	17.6486	0.09731737635065826	Bangladesh	0	22.363328	91.783368	-0.3738629658655585		0.3954545454545455											0.34											0.5166666666666667											0.455
829	0	10.9867	0.06191833763580176	Bangladesh	0	22.329802	91.809359	-0.3733513748971035		0.3954545454545455											0.34											0.5166666666666667											0.455
830	1	29.6751	-0.46411119091296443	Bangladesh	0	21.981474	92.091312	-0.7447412672592455		0.3981818181818182											0.3491666666666666											0.5241666666666668											0.46083333333333326
831	1	8.15812	-0.26225280673544027	Bangladesh	0	22.776513	91.495463	-0.7887244935884282		0.3972727272727273											0.3516666666666666											0.5275											0.46249999999999997
832	0	13.6857	-0.010937712096041642	Bangladesh	0	22.347565	91.790845	-0.3328168555037557		0.390909090909091											0.3358333333333334											0.5108333333333334											0.4491666666666667
833	0	11.6875	0.13992355910245555	Bangladesh	0	22.37623	91.840779	-0.30031751252990224		0.390909090909091											0.3358333333333334											0.5108333333333334											0.4491666666666667
834	1	18.2492	-0.2724602924472841	Bangladesh	0	22.267621	91.995722	-0.700249901418789		0.3981818181818182											0.3491666666666666											0.5241666666666668											0.46083333333333326
835	0	6.475	0.128233071068049	Bangladesh	0	22.266523	91.789143	-0.27131331274914827		0.390909090909091											0.3358333333333334											0.5108333333333334											0.4491666666666667
836	1	52.5419	-0.39278520852908916	Bangladesh	0	22.504	92.122845	-0.6572880109475132		0.3981818181818182											0.3491666666666666											0.5241666666666668											0.46083333333333326
837	0	8.54321	-0.35503593946650025	Bangladesh	0	22.532475	91.91074	-0.598311696243445		0.3981818181818182											0.3491666666666666											0.5241666666666668											0.46083333333333326
838	1	5.61688	-0.44014177639227137	Bangladesh	0	22.456096	91.882912	-0.7163759087607381		0.3981818181818182											0.3491666666666666											0.5241666666666668											0.46083333333333326
839	1	12.3028	-0.39334872709916446	Bangladesh	0	22.143425	92.023787	-0.7033054813624577		0.3981818181818182											0.3491666666666666											0.5241666666666668											0.46083333333333326
840	1	26.0357	-0.30718158563573084	Bangladesh	0	22.452974	91.747726	-0.7109466866060588		0.3972727272727273											0.3516666666666666											0.5275											0.46249999999999997
841	1	9.93691	-0.3334968565654743	Bangladesh	0	23.40503	90.999461	-0.7067257590009521		0.3972727272727273											0.3516666666666666											0.5275											0.46249999999999997
842	1	13.224	-0.14427760877673576	Bangladesh	0	23.648183	91.126151	-0.058277223141146306		0.39999999999999997											0.3525											0.5258333333333334											0.46166666666666667
843	0	9.83951	-0.181097452574974	Bangladesh	0	23.47761	91.004007	-0.15084223016290507		0.39999999999999997											0.3525											0.5258333333333334											0.46166666666666667
844	1	9.46057	0.301761229525398	Bangladesh	0	23.400862	90.964472	-0.10458554576268919		0.3954545454545455											0.34											0.5166666666666667											0.455
845	1	19.7382	-0.17516766131195294	Bangladesh	0	23.315291	91.2887	-0.0977654712045806		0.3972727272727273											0.3516666666666666											0.5275											0.46249999999999997
846	1	14.6625	-0.18118577042269204	Bangladesh	0	23.417652	91.183957	-0.11259973281730634		0.3972727272727273											0.3516666666666666											0.5275											0.46249999999999997
847	1	7.4795	-0.12987772342184403	Bangladesh	0	23.511296	90.858078	-0.03806612585781441		0.3972727272727273											0.3516666666666666											0.5275											0.46249999999999997
848	0	9.74074	-0.1049049272924578	Bangladesh	0	23.609891	90.977788	-0.06984180747183036		0.3972727272727273											0.3516666666666666											0.5275											0.46249999999999997
849	1	10.4101	-0.22245896454934133	Bangladesh	0	23.50833	91.017955	-0.21321744994976094		0.3972727272727273											0.3516666666666666											0.5275											0.46249999999999997
850	1	7.04823	-0.22663836734421572	Bangladesh	0	23.711396	90.820711	-0.17196195021580338		0.3972727272727273											0.3516666666666666											0.5275											0.46249999999999997
851	0	14.5679	0.3553176699413563	Bangladesh	0	23.466021	91.203035	-0.2467145704745545		0.3954545454545455											0.34											0.5166666666666667											0.455
852	1	8.3817	-0.30670483276516597	Bangladesh	0	23.215618	91.06986	-0.2548947118265146		0.3972727272727273											0.3516666666666666											0.5275											0.46249999999999997
853	1	6.59292	-0.2518809469738683	Bangladesh	0	23.638167	90.665272	-0.18487901706173504		0.3972727272727273											0.3516666666666666											0.5275											0.46249999999999997
854	1	8.97792	-0.22681194549477568	Bangladesh	0	23.646257	90.981757	-0.1595787996390853		0.3972727272727273											0.3516666666666666											0.5275											0.46249999999999997
855	0	9.0	-0.1569698073461299	Bangladesh	0	23.1572	91.178123	-0.10488184074180104		0.3972727272727273											0.3516666666666666											0.5275											0.46249999999999997
856	1	8.33438	-0.18492786687887647	Bangladesh	0	23.101859	91.202124	-0.11516727158076956		0.3972727272727273											0.3516666666666666											0.5275											0.46249999999999997
857	1	23.1167	-0.08449817707315652	Bangladesh	0	21.828227	92.056648	-0.116244400971837		0.3981818181818182											0.3491666666666666											0.5241666666666668											0.46083333333333326
858	1	17.1581	-0.10895351310271398	Bangladesh	0	21.55896	92.075608	-0.09653701588532629		0.3981818181818182											0.3491666666666666											0.5241666666666668											0.46083333333333326
859	0	10.4938	0.01635866022263803	Bangladesh	0	21.553953	92.061061	-0.002774458128393442		0.3981818181818182											0.3491666666666666											0.5241666666666668											0.46083333333333326
860	1	12.3882	0.021670741654322784	Bangladesh	0	21.652261	91.917449	0.055504376384286014		0.3981818181818182											0.3491666666666666											0.5241666666666668											0.46083333333333326
861	1	23.2922	-0.09362109100961596	Bangladesh	0	21.362673	92.094263	-0.008990693282997508		0.3981818181818182											0.3491666666666666											0.5241666666666668											0.46083333333333326
862	1	19.0661	-0.04723934441676223	Bangladesh	0	21.123457	92.161523	0.037119168785950785		0.3981818181818182											0.3491666666666666											0.5241666666666668											0.46083333333333326
863	0	9.09877	-0.14449416441772228	Bangladesh	0	22.937546	91.302299	-0.06913632026499753		0.3972727272727273											0.3516666666666666											0.5275											0.46249999999999997
864	1	8.36909	-0.06118153056050893	Bangladesh	0	23.056474	91.284886	-0.015101971111271456		0.3972727272727273											0.3516666666666666											0.5275											0.46249999999999997
865	1	23.4574	-0.27381098621004724	Bangladesh	0	23.131402	91.490254	-0.339356607012147		0.39999999999999997											0.3525											0.5258333333333334											0.46166666666666667
866	0	8.55556	-0.07838125561950332	Bangladesh	0	22.84179	91.392289	-0.02799697500375803		0.39999999999999997											0.3525											0.5258333333333334											0.46166666666666667
867	1	8.84407	-0.05934474422337309	Bangladesh	0	22.881427	91.36925	-0.01944020668768373		0.39999999999999997											0.3525											0.5258333333333334											0.46166666666666667
868	1	79.5489	-0.08907907760279807	Bangladesh	0	23.131479	91.866438	0.00492944236244322		0.3981818181818182											0.3491666666666666											0.5241666666666668											0.46083333333333326
869	1	6.14729	0.23974045358778645	Bangladesh	0	22.753841	90.817023	-0.3699143305485294		0.3954545454545455											0.34											0.5166666666666667											0.455
870	0	10.5556	0.284113942550403	Bangladesh	0	22.956922	90.820642	-0.27711585899063007		0.3954545454545455											0.34											0.5166666666666667											0.455
871	1	9.27445	0.31400074135961126	Bangladesh	0	22.957638	90.960247	-0.2822704952143398		0.3981818181818182											0.3441666666666667											0.5208333333333334											0.4583333333333333
872	1	10.229	0.23528051718440374	Bangladesh	0	23.011056	90.748658	-0.4293672238548439		0.3954545454545455											0.34											0.5166666666666667											0.455
873	1	10.4826	0.1388447926893845	Bangladesh	0	23.027859	90.881852	-0.298751614019955		0.3954545454545455											0.34											0.5166666666666667											0.455
874	0	4.72727	0.15057835488677618	Bangladesh	0	22.642618	90.906825	-0.34606045395727997		0.3954545454545455											0.34											0.5166666666666667											0.455
875	1	8.85174	-0.25731057732957013	Bangladesh	0	22.955096	91.024512	-0.27738982287147285		0.39999999999999997											0.3525											0.5258333333333334											0.46166666666666667
876	1	9.33754	0.186777863212994	Bangladesh	0	23.080515	90.962493	-0.37294916324893246		0.3954545454545455											0.34											0.5166666666666667											0.455
877	1	9.16776	-0.15193964063232998	Bangladesh	0	22.870772	91.239424	-0.2738750971771544		0.39999999999999997											0.3525											0.5258333333333334											0.46166666666666667
878	0	4.42029	0.09854282389775748	Bangladesh	0	22.267226	91.157221	-0.5156535193964417		0.3954545454545455											0.34											0.5166666666666667											0.455
879	1	2.0	-0.02587433384612349	Bangladesh	0	22.032809	91.003533	-0.436735442514409		0.3981818181818182											0.3441666666666667											0.5208333333333334											0.4583333333333333
880	1	8.3817	-0.4388353407442662	Bangladesh	0	22.943179	91.18888	-0.5348639910636532		0.39999999999999997											0.3525											0.5258333333333334											0.46166666666666667
881	1	8.22082	-0.44178161187547876	Bangladesh	0	22.984127	91.09586	-0.5377263511193727		0.39999999999999997											0.3525											0.5258333333333334											0.46166666666666667
882	1	5.90395	-0.5202744297518097	Bangladesh	0	22.754105	90.983125	-0.6455150968422189		0.39999999999999997											0.3525											0.5258333333333334											0.46166666666666667
883	0	9.0625	-0.5212606855565884	Bangladesh	0	22.866073	91.109659	-0.5614120707387825		0.39999999999999997											0.3525											0.5258333333333334											0.46166666666666667
884	1	8.50162	-0.5945559994387584	Bangladesh	0	22.878384	91.077443	-0.6170241455414174		0.39999999999999997											0.3525											0.5258333333333334											0.46166666666666667
885	1	72.0568	-0.48676344348163425	Bangladesh	0	22.937261	92.250455	-0.5598233385225616		0.3981818181818182											0.3491666666666666											0.5241666666666668											0.46083333333333326
886	0	10.3875	-0.30443059762487223	Bangladesh	0	23.769974	90.356835	-0.5248156997184471		0.390909090909091											0.3358333333333334											0.5108333333333334											0.4491666666666667
887	0	12.4938	-0.12864179160092423	Bangladesh	0	23.941612	90.265972	-0.5741502995385289		0.390909090909091											0.3358333333333334											0.5108333333333334											0.4491666666666667
888	0	10.8519	-0.154918023585772	Bangladesh	0	23.782096	90.422822	-0.5750865506595023		0.390909090909091											0.3358333333333334											0.5108333333333334											0.4491666666666667
889	0	10.3649	-0.34715457759555146	Bangladesh	0	23.707619	90.409417	-0.4894912846678952		0.390909090909091											0.3358333333333334											0.5108333333333334											0.4491666666666667
890	0	9.38272	-0.29254072251421287	Bangladesh	0	23.798604	90.348255	-0.4962995428025393		0.390909090909091											0.3358333333333334											0.5108333333333334											0.4491666666666667
891	0	7.50617	-0.370540142407376	Bangladesh	0	23.708829	90.476554	-0.43311201136478095		0.390909090909091											0.3358333333333334											0.5108333333333334											0.4491666666666667
892	1	9.05755	-0.4293499197955372	Bangladesh	0	23.851504	90.165013	-0.32893574834695144		0.390909090909091											0.3358333333333334											0.5108333333333334											0.4491666666666667
893	0	12.6883	-0.17684416422527777	Bangladesh	0	23.745651	90.38109	-0.47599427205221995		0.390909090909091											0.3358333333333334											0.5108333333333334											0.4491666666666667
894	0	11.7778	-0.386577035592822	Bangladesh	0	23.7827	90.412364	-0.43474325619485177		0.390909090909091											0.3358333333333334											0.5108333333333334											0.4491666666666667
895	0	7.83544	0.1382933452652875	Bangladesh	0	23.699151	90.455806	-0.3858276620317165		0.390909090909091											0.3358333333333334											0.5108333333333334											0.4491666666666667
896	0	10.3117	0.07613518349043844	Bangladesh	0	23.716337	90.4303	-0.4042611310051364		0.390909090909091											0.3358333333333334											0.5108333333333334											0.4491666666666667
897	0	13.3827	0.11487005737379234	Bangladesh	0	23.791172	90.388628	-0.3521784297416187		0.390909090909091											0.3358333333333334											0.5108333333333334											0.4491666666666667
898	0	7.9359	0.054851410859939304	Bangladesh	0	23.689265	90.448232	-0.3146752602787492		0.390909090909091											0.3358333333333334											0.5108333333333334											0.4491666666666667
899	0	9.14815	0.028021592548539052	Bangladesh	0	23.756574	90.437892	-0.3539040043588146		0.390909090909091											0.3358333333333334											0.5108333333333334											0.4491666666666667
900	0	11.2973	0.03447434060089612	Bangladesh	0	23.713766	90.411267	-0.40065063563508097		0.3981818181818182											0.3441666666666667											0.5208333333333334											0.4583333333333333
901	0	9.40541	0.031829086712236304	Bangladesh	0	23.696511	90.415528	-0.37671059179146776		0.390909090909091											0.3358333333333334											0.5108333333333334											0.4491666666666667
902	0	11.2917	0.03271201550934863	Bangladesh	0	23.723117	90.375555	-0.3997770813443862		0.390909090909091											0.3358333333333334											0.5108333333333334											0.4491666666666667
903	0	10.9863	0.0340802163803777	Bangladesh	0	23.7098	90.384905	-0.4028920396293661		0.390909090909091											0.3358333333333334											0.5108333333333334											0.4491666666666667
904	0	10.4074	0.0160144602003445	Bangladesh	0	23.789102	90.358235	-0.5520059194901176		0.390909090909091											0.3358333333333334											0.5108333333333334											0.4491666666666667
905	0	11.5185	0.25158354401642147	Bangladesh	0	23.776585	90.362234	-0.567154370856454		0.3981818181818182											0.3441666666666667											0.5208333333333334											0.4583333333333333
906	0	10.9342	0.13167999775485226	Bangladesh	0	23.709684	90.417722	-0.5285419069446847		0.390909090909091											0.3358333333333334											0.5108333333333334											0.4491666666666667
907	1	7.17254	0.24429919039779155	Bangladesh	0	23.675578	90.224049	-0.56711155664257		0.390909090909091											0.3358333333333334											0.5108333333333334											0.4491666666666667
908	0	11.1235	0.10977110772857081	Bangladesh	0	23.830759	90.378035	-0.5012448825571162		0.3981818181818182											0.3441666666666667											0.5208333333333334											0.4583333333333333
909	0	9.50617	0.1644052329765435	Bangladesh	0	23.809667	90.354268	-0.44056032056000427		0.3954545454545455											0.34											0.5166666666666667											0.455
910	0	12.7407	0.22019765532787272	Bangladesh	0	23.745398	90.413368	-0.5063186547488256		0.390909090909091											0.3358333333333334											0.5108333333333334											0.4491666666666667
911	0	10.3704	0.14764723389163104	Bangladesh	0	23.757247	90.42972	-0.4713827660402859		0.390909090909091											0.3358333333333334											0.5108333333333334											0.4491666666666667
912	0	10.0617	0.2907565595663802	Bangladesh	0	23.73202	90.437595	-0.5395066338212953		0.390909090909091											0.3358333333333334											0.5108333333333334											0.4491666666666667
913	0	8.58025	0.3479358272018938	Bangladesh	0	23.741916	90.444583	-0.3936218065877075		0.390909090909091											0.3358333333333334											0.5108333333333334											0.4491666666666667
914	0	7.46269	0.24761130940946965	Bangladesh	0	23.761017	90.289519	-0.5374582402471737		0.390909090909091											0.3358333333333334											0.5108333333333334											0.4491666666666667
915	0	12.0959	0.25804478699946076	Bangladesh	0	23.727694	90.379875	-0.49762692896866867		0.390909090909091											0.3358333333333334											0.5108333333333334											0.4491666666666667
916	0	13.3827	0.31187782207507775	Bangladesh	0	23.786646	90.387293	-0.5043467682518932		0.390909090909091											0.3358333333333334											0.5108333333333334											0.4491666666666667
917	0	12.6543	-0.19643304688450525	Bangladesh	0	23.77904	90.40711	-0.31295306825929425		0.390909090909091											0.3358333333333334											0.5108333333333334											0.4491666666666667
918	0	10.4938	-0.15630922731359742	Bangladesh	0	23.858394	90.387579	-0.3863565327237357		0.390909090909091											0.3358333333333334											0.5108333333333334											0.4491666666666667
919	0	11.037	-0.2330777877102574	Bangladesh	0	23.865355	90.422503	-0.36585713662499425		0.390909090909091											0.3358333333333334											0.5108333333333334											0.4491666666666667
920	1	9.28076	-0.3220745457740878	Bangladesh	0	23.477925	89.629743	-0.29482917953584564		0.3981818181818182											0.3441666666666667											0.5208333333333334											0.4583333333333333
921	1	10.2334	-0.3532890272538833	Bangladesh	0	23.594264	89.774752	-0.18815410660775253		0.3981818181818182											0.3441666666666667											0.5208333333333334											0.4583333333333333
922	1	7.76433	-0.39325626745281417	Bangladesh	0	23.480768	90.073581	-0.11967267105906874		0.390909090909091											0.3358333333333334											0.5108333333333334											0.4491666666666667
923	0	9.74074	-0.5588806700927721	Bangladesh	0	23.901396	90.356842	-0.010965772480853814		0.3981818181818182											0.3441666666666667											0.5208333333333334											0.4583333333333333
924	0	11.8765	-0.32859324897920444	Bangladesh	0	23.920899	90.410054	-0.13748854961544535		0.3954545454545455											0.34											0.5166666666666667											0.455
925	0	14.2346	-0.5115064465782009	Bangladesh	0	24.008614	90.26417	-0.15638009999738128		0.3981818181818182											0.3441666666666667											0.5208333333333334											0.4583333333333333
926	0	12.9877	-0.4897482176074493	Bangladesh	0	24.049079	90.23082	-0.21916821153107985		0.3981818181818182											0.3441666666666667											0.5208333333333334											0.4583333333333333
927	1	11.5962	-0.49172901247265666	Bangladesh	0	24.059922	90.195057	-0.238390534704218		0.3981818181818182											0.3441666666666667											0.5208333333333334											0.4583333333333333
928	1	12.1262	-0.4833138300791144	Bangladesh	0	24.110751	90.668917	-0.2417344781141217		0.3981818181818182											0.3441666666666667											0.5208333333333334											0.4583333333333333
929	1	19.1009	-0.40543795108213043	Bangladesh	0	24.237894	90.421842	-0.4079636785854671		0.3954545454545455											0.34											0.5166666666666667											0.455
930	1	6.14196	-0.340861535881991	Bangladesh	0	23.200736	89.759074	-0.47144687552149184		0.3981818181818182											0.3441666666666667											0.5208333333333334											0.4583333333333333
931	1	5.25552	-0.49005748515354175	Bangladesh	0	23.245701	89.999806	-0.15931620040250105		0.3981818181818182											0.3441666666666667											0.5208333333333334											0.4583333333333333
932	0	21.358	-0.6598192797225508	Bangladesh	0	25.160837	89.76186	-0.44519525072970517		0.3981818181818182											0.3491666666666666											0.5241666666666668											0.46083333333333326
933	1	22.5899	-0.6382721943087107	Bangladesh	0	25.299046	89.769117	-0.5031650816910408		0.3981818181818182											0.3491666666666666											0.5241666666666668											0.46083333333333326
934	1	17.1388	-0.609506126919963	Bangladesh	0	24.868219	90.174349	-0.538325184141868		0.3981818181818182											0.3491666666666666											0.5241666666666668											0.46083333333333326
935	1	18.0221	0.024485468439953778	Bangladesh	0	24.83106	89.776485	-0.6072169250744073		0.39999999999999997											0.3525											0.5258333333333334											0.46166666666666667
936	1	19.8139	0.05023036470251627	Bangladesh	0	25.01302	89.763353	-0.6369202956962412		0.3981818181818182											0.3491666666666666											0.5241666666666668											0.46083333333333326
937	1	7.03155	0.17712304968668977	Bangladesh	0	24.254067	91.094028	0.10347946922114522		0.3981818181818182											0.3441666666666667											0.5208333333333334											0.4583333333333333
938	0	8.025	0.15970485761800027	Bangladesh	0	24.051394	90.980663	0.013502482906337751		0.3981818181818182											0.3441666666666667											0.5208333333333334											0.4583333333333333
939	1	12.8423	0.13714238382018273	Bangladesh	0	24.494087	90.585829	0.029659612948686978		0.3981818181818182											0.3441666666666667											0.5208333333333334											0.4583333333333333
940	1	8.66246	0.17310573326745074	Bangladesh	0	24.439329	90.892291	0.08473995140622348		0.3981818181818182											0.3441666666666667											0.5208333333333334											0.4583333333333333
941	1	10.2114	0.16959322708820349	Bangladesh	0	24.385304	90.823711	0.16488583945212687		0.3981818181818182											0.3441666666666667											0.5208333333333334											0.4583333333333333
942	1	6.20189	0.17264991032352228	Bangladesh	0	24.376924	90.975619	0.17468835642120875		0.3981818181818182											0.3441666666666667											0.5208333333333334											0.4583333333333333
943	1	5.42581	0.19205782705315425	Bangladesh	0	23.108665	90.159482	0.2108690092896315		0.3981818181818182											0.3441666666666667											0.5208333333333334											0.4583333333333333
944	0	6.11765	0.1873251939815845	Bangladesh	0	23.166257	90.198265	0.20678824349230024		0.3981818181818182											0.3441666666666667											0.5208333333333334											0.4583333333333333
945	1	6.21528	0.16990888601760024	Bangladesh	0	23.245499	90.108587	0.16275911932307652		0.3981818181818182											0.3441666666666667											0.5208333333333334											0.4583333333333333
946	1	7.18339	0.18695917000369874	Bangladesh	0	23.315596	90.113857	0.17028525485135523		0.3981818181818182											0.3441666666666667											0.5208333333333334											0.4583333333333333
947	1	8.54595	0.18676052559136275	Bangladesh	0	23.747679	89.878169	-0.22477579256540975		0.3954545454545455											0.34											0.5166666666666667											0.455
948	1	9.79167	0.16320816034732955	Bangladesh	0	23.835885	89.869485	-0.025296931644284412		0.3954545454545455											0.34											0.5166666666666667											0.455
949	1	6.30196	0.18007139646609177	Bangladesh	0	23.520269	90.69146	-0.24028545541428623		0.3954545454545455											0.34											0.5166666666666667											0.455
950	1	6.37589	0.1764108456495052	Bangladesh	0	23.616486	90.33336	-0.11919666435971475		0.390909090909091											0.3358333333333334											0.5108333333333334											0.4491666666666667
951	1	6.5979	0.19417271037897926	Bangladesh	0	23.522625	90.425589	-0.19115804446515022		0.390909090909091											0.3358333333333334											0.5108333333333334											0.4491666666666667
952	0	11.9877	0.19130543912631873	Bangladesh	0	24.404773	90.393502	-0.20404110839230527		0.3981818181818182											0.3441666666666667											0.5208333333333334											0.4583333333333333
953	1	15.5804	-0.075175586048663	Bangladesh	0	24.483342	90.290977	-0.6695981644042328		0.3981818181818182											0.3491666666666666											0.5241666666666668											0.46083333333333326
954	1	16.6782	0.17179736331145526	Bangladesh	0	24.624216	90.203484	0.09984150278662954		0.3981818181818182											0.3441666666666667											0.5208333333333334											0.4583333333333333
955	1	13.0883	0.11890930834178795	Bangladesh	0	24.529273	90.462115	-0.527908705515597		0.3981818181818182											0.3491666666666666											0.5241666666666668											0.46083333333333326
956	1	13.6215	0.15145765563717228	Bangladesh	0	25.037311	90.463637	-0.45734047196456445		0.3981818181818182											0.3491666666666666											0.5241666666666668											0.46083333333333326
957	1	14.2871	0.1346481280310285	Bangladesh	0	24.647047	90.546567	-0.5488069444757174		0.3981818181818182											0.3491666666666666											0.5241666666666668											0.46083333333333326
958	0	14.6914	0.14849808194205827	Bangladesh	0	24.718436	90.442803	0.0007017262535497747		0.3981818181818182											0.3441666666666667											0.5208333333333334											0.4583333333333333
959	1	15.8486	0.15498505363606274	Bangladesh	0	24.864747	90.323656	-0.01559896573676417		0.3981818181818182											0.3441666666666667											0.5208333333333334											0.4583333333333333
960	1	13.3533	0.11165038008084376	Bangladesh	0	24.524514	90.536345	-0.549644576182988		0.3981818181818182											0.3491666666666666											0.5241666666666668											0.46083333333333326
961	1	13.1861	0.05410735939626993	Bangladesh	0	25.007305	90.491921	-0.14491438276675545		0.3981818181818182											0.3491666666666666											0.5241666666666668											0.46083333333333326
962	1	14.2871	0.5327135101223771	Bangladesh	0	24.603788	90.422571	0.13479360206036003		0.3981818181818182											0.3441666666666667											0.5208333333333334											0.4583333333333333
963	1	8.08917	0.526660759555472	Bangladesh	0	23.786428	90.65694	0.13033794853101213		0.3954545454545455											0.34											0.5166666666666667											0.455
964	1	7.83912	0.6552935989301107	Bangladesh	0	23.735512	90.549133	0.1930488155477273		0.3954545454545455											0.34											0.5166666666666667											0.455
965	0	7.90123	0.5151349291005223	Bangladesh	0	23.633363	90.523722	0.10555196308081145		0.3954545454545455											0.34											0.5166666666666667											0.455
966	0	7.97183	0.47893494166885975	Bangladesh	0	23.623178	90.499753	0.09869733138361446		0.3954545454545455											0.34											0.5166666666666667											0.455
967	0	7.60759	0.5655487022417225	Bangladesh	0	23.653512	90.485555	0.15506519247306877		0.390909090909091											0.3358333333333334											0.5108333333333334											0.4491666666666667
968	0	6.98701	0.6297833350078043	Bangladesh	0	23.670276	90.457749	0.18823206856711167		0.390909090909091											0.3358333333333334											0.5108333333333334											0.4491666666666667
969	1	12.1451	0.8628846379024182	Bangladesh	0	24.05962	90.855396	-0.01865440482472534		0.3981818181818182											0.3441666666666667											0.5208333333333334											0.4583333333333333
970	0	8.7284	0.10852286938876654	Bangladesh	0	23.922142	90.718596	-0.0286887926303067		0.3981818181818182											0.3441666666666667											0.5208333333333334											0.4583333333333333
971	1	6.62145	0.27161494950581644	Bangladesh	0	23.842799	90.751071	0.10575719940144555		0.3981818181818182											0.3441666666666667											0.5208333333333334											0.4583333333333333
972	1	7.68454	0.15280747956454804	Bangladesh	0	23.913384	90.779302	-0.04345167347043166		0.3981818181818182											0.3441666666666667											0.5208333333333334											0.4583333333333333
973	1	12.3565	0.4726201953376098	Bangladesh	0	24.053222	90.751117	0.24068735908739428		0.3981818181818182											0.3441666666666667											0.5208333333333334											0.4583333333333333
974	1	15.0347	0.006827798081148445	Bangladesh	0	25.092382	90.683299	-0.19720932461736201		0.3981818181818182											0.3491666666666666											0.5241666666666668											0.46083333333333326
975	1	8.36909	-0.32460849360193683	Bangladesh	0	24.881685	91.038832	-0.48378280578044675		0.3981818181818182											0.3491666666666666											0.5241666666666668											0.46083333333333326
976	1	26.0221	-0.24713200478027902	Bangladesh	0	25.108668	90.892607	-0.27640436669065005		0.3981818181818182											0.3491666666666666											0.5241666666666668											0.46083333333333326
977	0	10.8765	-0.3471810179173235	Bangladesh	0	24.890203	90.744439	-0.31351892642906		0.3981818181818182											0.3491666666666666											0.5241666666666668											0.46083333333333326
978	1	12.0631	-0.557730095792013	Bangladesh	0	25.012949	90.589316	-0.7364006975343063		0.3981818181818182											0.3491666666666666											0.5241666666666668											0.46083333333333326
979	1	11.707	0.0915177493443535	Bangladesh	0	23.860798	89.36353	-0.08435477227245318		0.3981818181818182											0.3441666666666667											0.5208333333333334											0.4583333333333333
980	1	10.5761	0.03203510476641676	Bangladesh	0	23.744646	89.664022	-0.365185218194568		0.3981818181818182											0.3441666666666667											0.5208333333333334											0.4583333333333333
981	1	7.43277	0.023705596830662132	Bangladesh	0	23.139065	90.443439	-0.3949738645376818		0.3981818181818182											0.3441666666666667											0.5208333333333334											0.4583333333333333
982	1	6.72368	0.2816189859909187	Bangladesh	0	23.146241	90.356028	-0.023142938285248854		0.3981818181818182											0.3441666666666667											0.5208333333333334											0.4583333333333333
983	1	17.9432	-0.16389231047509217	Bangladesh	0	24.999205	90.118774	-0.09768731918282433		0.3981818181818182											0.3491666666666666											0.5241666666666668											0.46083333333333326
984	0	19.7531	-0.24871895876922445	Bangladesh	0	25.002797	90.01144	-0.20889515154178123		0.3981818181818182											0.3491666666666666											0.5241666666666668											0.46083333333333326
985	1	18.612	-0.27330262267642047	Bangladesh	0	24.939911	90.032727	-0.20714282851773774		0.3981818181818182											0.3491666666666666											0.5241666666666668											0.46083333333333326
986	1	20.6025	-0.03823924082919353	Bangladesh	0	25.122323	89.9501	-0.06699762691341452		0.3981818181818182											0.3491666666666666											0.5241666666666668											0.46083333333333326
987	1	14.7855	0.37284351804981475	Bangladesh	0	24.510147	89.836911	-0.022809855455092537		0.390909090909091											0.3358333333333334											0.5108333333333334											0.4491666666666667
988	1	15.183	-0.19185432045545037	Bangladesh	0	24.464749	89.943976	-0.2763381953655337		0.39999999999999997											0.3525											0.5258333333333334											0.46166666666666667
989	1	16.265	-0.29954400674231507	Bangladesh	0	24.634181	89.931895	-0.28831210317249845		0.3981818181818182											0.3491666666666666											0.5241666666666668											0.46083333333333326
990	1	13.5079	-0.5126678475266152	Bangladesh	0	24.40223	89.946556	-0.585050088060788		0.3981818181818182											0.3491666666666666											0.5241666666666668											0.46083333333333326
991	1	10.2082	0.03603602666949597	Bangladesh	0	24.02993	90.108928	-0.5249629693090527		0.390909090909091											0.3358333333333334											0.5108333333333334											0.4491666666666667
992	1	10.8517	-0.531072502163804	Bangladesh	0	24.028803	89.963396	-0.574550299976664		0.39999999999999997											0.3525											0.5258333333333334											0.46166666666666667
993	0	10.6173	-0.538600886506074	Bangladesh	0	24.047748	89.863966	-0.5180586347046205		0.39999999999999997											0.3525											0.5258333333333334											0.46166666666666667
994	1	12.4322	-0.304589908692001	Bangladesh	0	24.290973	89.955086	-0.3359942337047859		0.39999999999999997											0.3525											0.5258333333333334											0.46166666666666667
995	1	5.43218	-0.368355987596941	Bangladesh	0	22.718567	89.776063	-0.342688517359456		0.3981818181818182											0.3491666666666666											0.5241666666666668											0.46083333333333326
996	1	5.01893	-0.44405230310744986	Bangladesh	0	22.843796	89.880969	-0.6209692885056605		0.3981818181818182											0.3491666666666666											0.5241666666666668											0.46083333333333326
997	0	6.17284	-0.3253618558003677	Bangladesh	0	22.781076	89.659388	-0.5197810388712643		0.3981818181818182											0.3491666666666666											0.5241666666666668											0.46083333333333326
998	1	5.55205	0.34956977633400677	Bangladesh	0	22.939905	89.769585	-0.47745731391488144		0.3954545454545455											0.34											0.5166666666666667											0.455
999	1	5.73817	-0.2505137639488343	Bangladesh	0	22.558449	89.875452	-0.4408362519892535		0.3981818181818182											0.3491666666666666											0.5241666666666668											0.46083333333333326
1000	1	5.7224	-0.6192332406289168	Bangladesh	0	22.547097	89.871481	-0.5739212890463787		0.3981818181818182											0.3491666666666666											0.5241666666666668											0.46083333333333326
1001	1	5.44027	-0.7114972934656005	Bangladesh	0	22.36627	89.854792	-0.3369665931871063		0.3981818181818182											0.3491666666666666											0.5241666666666668											0.46083333333333326
1002	0	6.5679	-0.5349634578544635	Bangladesh	0	22.321925	89.788901	-0.49653758463456027		0.3981818181818182											0.3491666666666666											0.5241666666666668											0.46083333333333326
1003	1	14.2145	-0.43034427377756196	Bangladesh	0	23.803806	88.999881	-0.30578768868397066		0.3981818181818182											0.3441666666666667											0.5208333333333334											0.4583333333333333
1004	0	15.0864	0.13226026643277522	Bangladesh	0	23.651323	88.844084	0.02205352611288225		0.3981818181818182											0.3441666666666667											0.5208333333333334											0.4583333333333333
1005	1	12.4511	0.18169860318657952	Bangladesh	0	23.597254	88.979545	0.14943156713672895		0.3981818181818182											0.3441666666666667											0.5208333333333334											0.4583333333333333
1006	0	12.7037	0.17741061076633496	Bangladesh	0	23.526848	88.786509	-0.039993513247142315		0.3981818181818182											0.3441666666666667											0.5208333333333334											0.4583333333333333
1007	1	12.5647	0.14830747186561277	Bangladesh	0	23.54727	88.687462	0.040197018223545225		0.3981818181818182											0.3441666666666667											0.5208333333333334											0.4583333333333333
1008	1	12.0978	0.15124798470110845	Bangladesh	0	23.4366	88.857897	0.0545104384925987		0.3981818181818182											0.3441666666666667											0.5208333333333334											0.4583333333333333
1009	0	6.58025	0.1508246035076526	Bangladesh	0	23.051232	89.676458	0.04526082753736954		0.3954545454545455											0.34											0.5166666666666667											0.455
1010	1	7.77287	0.5308137340341572	Bangladesh	0	23.139075	89.350447	0.12817173132503118		0.3954545454545455											0.34											0.5166666666666667											0.455
1011	1	10.6909	0.7714018060605218	Bangladesh	0	23.522595	89.138762	0.30453305477325154		0.3954545454545455											0.34											0.5166666666666667											0.455
1012	1	9.01577	0.5397639348305137	Bangladesh	0	23.147489	89.161752	0.16623929151506395		0.3954545454545455											0.34											0.5166666666666667											0.455
1013	0	5.98765	0.6921116027258478	Bangladesh	0	22.928458	89.221037	0.21711138189927784		0.3954545454545455											0.34											0.5166666666666667											0.455
1014	1	5.17981	0.9691455453768762	Bangladesh	0	22.865274	89.24614	-0.08240607199907987		0.3954545454545455											0.34											0.5166666666666667											0.455
1015	0	8.91358	0.10825706648314168	Bangladesh	0	23.14783	89.210095	-0.08919142740177749		0.3954545454545455											0.34											0.5166666666666667											0.455
1016	1	9.22082	0.15002375472430707	Bangladesh	0	23.162604	89.154616	0.02383042642277974		0.3954545454545455											0.34											0.5166666666666667											0.455
1017	1	9.82334	0.6207419615671853	Bangladesh	0	23.244938	89.102522	0.19421156930949324		0.3954545454545455											0.34											0.5166666666666667											0.455
1018	0	6.38272	0.042472228981646744	Bangladesh	0	23.022535	89.267647	-0.371700221269459		0.3954545454545455											0.34											0.5166666666666667											0.455
1019	1	6.81073	0.09481996786764246	Bangladesh	0	22.972442	89.208084	-0.20872604982985693		0.3954545454545455											0.34											0.5166666666666667											0.455
1020	1	7.27445	0.027098089446823723	Bangladesh	0	23.024973	89.208218	-0.38199510644636225		0.3954545454545455											0.34											0.5166666666666667											0.455
1021	1	8.23659	0.2861592850132402	Bangladesh	0	23.086559	88.926325	-0.10276850301945165		0.390909090909091											0.3358333333333334											0.5108333333333334											0.4491666666666667
1022	1	7.85489	0.5042683553361225	Bangladesh	0	23.041948	88.977938	0.19451915993276495		0.390909090909091											0.3358333333333334											0.5108333333333334											0.4491666666666667
1023	0	10.8889	0.28342786542553855	Bangladesh	0	23.53889	89.16534	-0.3288714045836284		0.3954545454545455											0.34											0.5166666666666667											0.455
1024	1	11.5205	0.017975394525935738	Bangladesh	0	23.492516	89.049364	-0.39198495774969827		0.3954545454545455											0.34											0.5166666666666667											0.455
1025	1	10.205	-0.41128424970559285	Bangladesh	0	23.551763	89.191105	-0.37803724985776077		0.3954545454545455											0.34											0.5166666666666667											0.455
1026	1	8.86435	0.1259629275652399	Bangladesh	0	23.369829	89.231542	-0.3602731307632797		0.3981818181818182											0.3441666666666667											0.5208333333333334											0.4583333333333333
1027	0	11.1358	0.21526277093183527	Bangladesh	0	23.407598	88.995645	-0.43704308516567886		0.3954545454545455											0.34											0.5166666666666667											0.455
1028	1	12.0599	-0.6480053947217778	Bangladesh	0	23.454922	88.965808	0.06706094558568101		0.3954545454545455											0.34											0.5166666666666667											0.455
1029	1	10.5489	-0.5338213936430196	Bangladesh	0	23.28853	88.771239	-0.13656780746559855		0.3954545454545455											0.34											0.5166666666666667											0.455
1030	1	12.1041	0.17027214931323126	Bangladesh	0	23.671699	89.18614	0.1635671956167527		0.3981818181818182											0.3441666666666667											0.5208333333333334											0.4583333333333333
1031	1	3.80952	0.16955093484041753	Bangladesh	0	22.729136	89.51927	0.12164553752154074		0.3954545454545455											0.34											0.5166666666666667											0.455
1032	1	5.64968	0.14957412869481698	Bangladesh	0	22.485331	89.445483	0.0586065293021891		0.3954545454545455											0.34											0.5166666666666667											0.455
1033	0	4.5679	0.8022171697155667	Bangladesh	0	22.879866	89.486481	0.09438395767913174		0.3954545454545455											0.34											0.5166666666666667											0.455
1034	0	4.16049	0.8206954394463359	Bangladesh	0	22.86116	89.488439	0.07225460011709825		0.390909090909091											0.3358333333333334											0.5108333333333334											0.4491666666666667
1035	1	3.82019	0.22463153073309652	Bangladesh	0	22.827016	89.376217	-0.2930595076813885		0.3981818181818182											0.3491666666666666											0.5241666666666668											0.46083333333333326
1036	0	6.12346	0.8366731419772517	Bangladesh	0	22.886001	89.54807	0.10447566990036727		0.390909090909091											0.3358333333333334											0.5108333333333334											0.4491666666666667
1037	0	6.27161	0.2316133797293698	Bangladesh	0	22.869206	89.545726	-0.29046028163411625		0.3981818181818182											0.3491666666666666											0.5241666666666668											0.46083333333333326
1038	0	6.27161	0.2224586425603637	Bangladesh	0	22.859765	89.53201	-0.30273358614854473		0.3981818181818182											0.3491666666666666											0.5241666666666668											0.46083333333333326
1039	0	6.18518	0.19650784591598297	Bangladesh	0	22.853318	89.550089	-0.2754584144368833		0.3981818181818182											0.3491666666666666											0.5241666666666668											0.46083333333333326
1040	0	5.51852	0.23989596067228894	Bangladesh	0	22.810249	89.559351	-0.3114680572731177		0.3981818181818182											0.3491666666666666											0.5241666666666668											0.46083333333333326
1041	0	5.48148	0.2276080952760605	Bangladesh	0	22.802107	89.5727	-0.2932238043355915		0.3981818181818182											0.3491666666666666											0.5241666666666668											0.46083333333333326
1042	0	4.9625	0.22045765189005517	Bangladesh	0	22.78793	89.568463	-0.2788097780700125		0.3981818181818182											0.3491666666666666											0.5241666666666668											0.46083333333333326
1043	1	2.89809	0.21675519739653498	Bangladesh	0	22.364643	89.291583	-0.27512020950178545		0.3981818181818182											0.3491666666666666											0.5241666666666668											0.46083333333333326
1044	1	3.68571	0.23895044547872102	Bangladesh	0	22.6026	89.347046	-0.28756327583550423		0.3981818181818182											0.3491666666666666											0.5241666666666668											0.46083333333333326
1045	0	5.64198	0.7261759986962255	Bangladesh	0	22.941436	89.475072	0.15144427828028822		0.390909090909091											0.3358333333333334											0.5108333333333334											0.4491666666666667
1046	0	5.49383		Bangladesh	0	22.807721	89.626542			0.3954545454545455											0.34											0.5166666666666667											0.455
1047	0	4.54321		Bangladesh	0	22.813579	89.530516			0.3981818181818182											0.3491666666666666											0.5241666666666668											0.46083333333333326
1048	0	5.18518	-0.21647341891394373	Bangladesh	0	22.800419	89.55524	-0.5135069527681629		0.3981818181818182											0.3491666666666666											0.5241666666666668											0.46083333333333326
1049	1	15.3123	0.07014175084089194	Bangladesh	0	24.097448	88.940038	-0.25887790472940425		0.3981818181818182											0.3441666666666667											0.5208333333333334											0.4583333333333333
1050	1	17.6435	0.0637323053628632	Bangladesh	0	23.974859	88.81489	-0.2856981175269435		0.3981818181818182											0.3441666666666667											0.5208333333333334											0.4583333333333333
1051	0	17.7654	0.07021632557630435	Bangladesh	0	24.038917	88.815137	-0.25596252294085453		0.3981818181818182											0.3441666666666667											0.5208333333333334											0.4583333333333333
1052	1	16.1672	0.07295174093596969	Bangladesh	0	23.992666	88.950911	-0.251084247202557		0.3981818181818182											0.3441666666666667											0.5208333333333334											0.4583333333333333
1053	1	11.9109	0.07716617601131716	Bangladesh	0	23.828301	89.329815	-0.2395029635188068		0.3981818181818182											0.3441666666666667											0.5208333333333334											0.4583333333333333
1054	1	14.3198	0.07557869922794709	Bangladesh	0	23.921323	89.194465	-0.242539611062688		0.3981818181818182											0.3441666666666667											0.5208333333333334											0.4583333333333333
1055	0	15.4444	0.07285275396220289	Bangladesh	0	23.891996	89.132511	-0.2548396035746205		0.3981818181818182											0.3441666666666667											0.5208333333333334											0.4583333333333333
1056	1	14.2722	0.06343701155007295	Bangladesh	0	23.867074	89.093886	-0.2736811749262902		0.3981818181818182											0.3441666666666667											0.5208333333333334											0.4583333333333333
1057	1	14.6725	0.06453544035283948	Bangladesh	0	23.896437	89.112433	-0.27096739287531124		0.3981818181818182											0.3441666666666667											0.5208333333333334											0.4583333333333333
1058	1	14.8137	0.06953070677119468	Bangladesh	0	23.958209	89.024995	-0.26070123068747975		0.3981818181818182											0.3441666666666667											0.5208333333333334											0.4583333333333333
1059	0	10.2099	0.06388237469914039	Bangladesh	0	23.491991	89.417845	-0.2851221168115945		0.390909090909091											0.3358333333333334											0.5108333333333334											0.4491666666666667
1060	1	10.0694	0.07135698966915088	Bangladesh	0	23.512728	89.485903	-0.25591418644818154		0.390909090909091											0.3358333333333334											0.5108333333333334											0.4491666666666667
1061	1	9.68454	0.07749032320548428	Bangladesh	0	23.478437	89.576526	-0.24116401337569296		0.3954545454545455											0.34											0.5166666666666667											0.455
1062	1	7.86751	0.05581604006096345	Bangladesh	0	23.379235	89.284762	-0.2952716962721505		0.3954545454545455											0.34											0.5166666666666667											0.455
1063	1	9.81388	0.05168798852898529	Bangladesh	0	23.557325	89.383668	-0.332233350998422		0.3954545454545455											0.34											0.5166666666666667											0.455
1064	1	16.817	0.08216170450361807	Bangladesh	0	23.866576	88.829317	-0.22243388938329373		0.3981818181818182											0.3441666666666667											0.5208333333333334											0.4583333333333333
1065	0	17.5556	0.0780811726124963	Bangladesh	0	23.769504	88.649325	-0.23675607486494873		0.3981818181818182											0.3441666666666667											0.5208333333333334											0.4583333333333333
1066	1	16.0	0.059909735723935154	Bangladesh	0	23.703832	88.602427	-0.2979012877722715		0.3981818181818182											0.3441666666666667											0.5208333333333334											0.4583333333333333
1067	1	15.2524	0.060298754776562116	Bangladesh	0	23.70746	88.712961	-0.3099935672053085		0.3981818181818182											0.3441666666666667											0.5208333333333334											0.4583333333333333
1068	1	7.20189	-0.2307615074515436	Bangladesh	0	23.221227	89.632799	-0.5894309895574978		0.3981818181818182											0.3491666666666666											0.5241666666666668											0.46083333333333326
1069	1	7.10095	-0.24994652184235341	Bangladesh	0	23.2112	89.593848	-0.6267143128703196		0.3981818181818182											0.3491666666666666											0.5241666666666668											0.46083333333333326
1070	0	4.37037	0.09845625076267979	Bangladesh	0	22.534394	89.174641	-0.17706247772384773		0.3954545454545455											0.34											0.5166666666666667											0.455
1071	1	3.97476	0.09869221582263492	Bangladesh	0	22.609769	89.237767	-0.18555085002334024		0.3954545454545455											0.34											0.5166666666666667											0.455
1072	1	3.89905	0.08802329023573885	Bangladesh	0	22.590194	89.032734	-0.20710688676707845		0.3954545454545455											0.34											0.5166666666666667											0.455
1073	1	6.70347	0.3109834684809655	Bangladesh	0	22.953867	89.000135	0.018809504138533967		0.390909090909091											0.3358333333333334											0.5108333333333334											0.4491666666666667
1074	1	3.96215	0.303387626454525	Bangladesh	0	22.383176	89.059795	0.019432766636766713		0.3954545454545455											0.34											0.5166666666666667											0.455
1075	0	4.71605	0.31512394425124474	Bangladesh	0	22.689087	89.066522	0.025610990191199973		0.390909090909091											0.3358333333333334											0.5108333333333334											0.4491666666666667
1076	1	4.71519	0.32956037674955013	Bangladesh	0	22.64864	88.951929	0.040252551199628755		0.390909090909091											0.3358333333333334											0.5108333333333334											0.4491666666666667
1077	1	2.38413	0.33144286758393754	Bangladesh	0	22.338771	89.157262	0.040176672815728315		0.3954545454545455											0.34											0.5166666666666667											0.455
1078	1	1.80511	0.34244197489982725	Bangladesh	0	22.32061	89.247478	0.05317274861117749		0.3954545454545455											0.34											0.5166666666666667											0.455
1079	1	4.58675	-0.10041107633907469	Bangladesh	0	22.723123	89.206913	-0.04229004104976003		0.3981818181818182											0.3491666666666666											0.5241666666666668											0.46083333333333326
1080	1	16.7886	-0.14285998524920757	Bangladesh	0	24.808269	89.067008	-0.3359764971219261		0.39999999999999997											0.3525											0.5258333333333334											0.46166666666666667
1081	0	21.7284	-0.12018823557591829	Bangladesh	0	24.861674	89.369638	-0.31381470729161953		0.39999999999999997											0.3525											0.5258333333333334											0.46166666666666667
1082	0	21.6543	-0.15555583538898532	Bangladesh	0	24.83747	89.38132	-0.34289734979377823		0.39999999999999997											0.3525											0.5258333333333334											0.46166666666666667
1083	0	20.6173	0.649483048156104	Bangladesh	0	24.855863	89.394214	0.16621373939226824		0.3954545454545455											0.34											0.5166666666666667											0.455
1084	1	15.6814	0.13672871472274026	Bangladesh	0	24.710838	89.625916	-0.05979582283812676		0.3972727272727273											0.3516666666666666											0.5275											0.46249999999999997
1085	1	16.918	0.08187287168121979	Bangladesh	0	24.786907	89.544721	0.007877956916075957		0.3972727272727273											0.3516666666666666											0.5275											0.46249999999999997
1086	1	17.6372	0.07402889249038808	Bangladesh	0	24.84691	89.529221	-0.07349870639126158		0.3972727272727273											0.3516666666666666											0.5275											0.46249999999999997
1087	1	19.0726	-0.08037771453104121	Bangladesh	0	24.854088	89.211778	-0.20033043326433653		0.39999999999999997											0.3525											0.5258333333333334											0.46166666666666667
1088	0	17.0741	0.012049035317439977	Bangladesh	0	24.65126	89.265863	-0.1688684153382832		0.3972727272727273											0.3516666666666666											0.5275											0.46249999999999997
1089	1	14.7918	0.10859955046555367	Bangladesh	0	24.646816	89.155002	-0.14714814057755815		0.39999999999999997											0.3525											0.5258333333333334											0.46166666666666667
1090	1	17.7792	-0.009149986632618984	Bangladesh	0	24.966027	89.55296	-0.17130925266003774		0.3972727272727273											0.3516666666666666											0.5275											0.46249999999999997
1091	1	20.0284	-0.011457953291430345	Bangladesh	0	24.788268	89.320605	-0.19078576527547206		0.3972727272727273											0.3516666666666666											0.5275											0.46249999999999997
1092	1	17.3596	0.038977946917710476	Bangladesh	0	24.68173	89.417831	-0.15186210976888728		0.3972727272727273											0.3516666666666666											0.5275											0.46249999999999997
1093	0	17.6049	0.003231409550388281	Bangladesh	0	24.656016	89.429957	-0.21359706398708497		0.3972727272727273											0.3516666666666666											0.5275											0.46249999999999997
1094	1	20.4574	0.033479397215564116	Bangladesh	0	24.933622	89.252608	-0.21140633545824056		0.3981818181818182											0.3491666666666666											0.5241666666666668											0.46083333333333326
1095	1	20.9905	-0.013100539006452	Bangladesh	0	25.061399	89.422959	-0.18333916921469973		0.3981818181818182											0.3491666666666666											0.5241666666666668											0.46083333333333326
1096	1	20.142	0.07713108877688407	Bangladesh	0	24.959625	89.081932	-0.18717794222407586		0.3981818181818182											0.3491666666666666											0.5241666666666668											0.46083333333333326
1097	0	22.6667	0.08526007697113638	Bangladesh	0	25.092159	89.020967	-0.1859924685669306		0.3981818181818182											0.3491666666666666											0.5241666666666668											0.46083333333333326
1098	1	24.2114	0.15302789687827242	Bangladesh	0	25.200151	88.980042	-0.13591372541939425		0.3981818181818182											0.3491666666666666											0.5241666666666668											0.46083333333333326
1099	1	20.6656	0.21013107967924619	Bangladesh	0	24.968832	89.1484	-0.06219911844153175		0.3981818181818182											0.3491666666666666											0.5241666666666668											0.46083333333333326
1100	1	24.489	0.19652736454933456	Bangladesh	0	25.217766	88.992141	-0.07339413329012556		0.3981818181818182											0.3491666666666666											0.5241666666666668											0.46083333333333326
1101	1	14.2114	0.18321597603006465	Bangladesh	0	24.640104	88.936282	-0.11029687208146435		0.39999999999999997											0.3525											0.5258333333333334											0.46166666666666667
1102	1	23.8517	0.802469637099433	Bangladesh	0	25.173474	88.779324	0.3233156448090265		0.390909090909091											0.3358333333333334											0.5108333333333334											0.4491666666666667
1103	1	17.6909	0.04891798616992432	Bangladesh	0	24.798492	88.749128	-0.13441035087236633		0.39999999999999997											0.3525											0.5258333333333334											0.46166666666666667
1104	1	17.2492	0.056237381905599765	Bangladesh	0	24.740542	88.725884	-0.1300793734691299		0.39999999999999997											0.3525											0.5258333333333334											0.46166666666666667
1105	0	18.2593	0.049334047903724254	Bangladesh	0	24.766875	88.71956	-0.09007210767220888		0.39999999999999997											0.3525											0.5258333333333334											0.46166666666666667
1106	1	20.1861	0.15214569274283501	Bangladesh	0	24.979143	88.799624	-0.1288826589647487		0.39999999999999997											0.3525											0.5258333333333334											0.46166666666666667
1107	0	16.8519	0.1660163241251027	Bangladesh	0	24.803738	88.965031	-0.10805456244128572		0.39999999999999997											0.3525											0.5258333333333334											0.46166666666666667
1108	1	15.4543	0.19745854137840385	Bangladesh	0	24.740845	88.813998	-0.04410161959192074		0.39999999999999997											0.3525											0.5258333333333334											0.46166666666666667
1109	1	32.7066	0.11386018371182385	Bangladesh	0	24.816413	88.499061	0.0017743013808572128		0.39999999999999997											0.3525											0.5258333333333334											0.46166666666666667
1110	1	22.5173	0.5778382470145935	Bangladesh	0	25.055293	88.698717	0.16527587117094442		0.390909090909091											0.3358333333333334											0.5108333333333334											0.4491666666666667
1111	1	14.3344	0.12001198661518639	Bangladesh	0	24.702349	88.932663	-0.09381480228076888		0.39999999999999997											0.3525											0.5258333333333334											0.46166666666666667
1112	1	16.4606	0.023602712647218207	Bangladesh	0	24.310644	89.003067	-0.11744256597637748		0.39999999999999997											0.3525											0.5258333333333334											0.46166666666666667
1113	1	14.489	0.044954841269295914	Bangladesh	0	24.335988	89.137324	-0.046861825185929934		0.39999999999999997											0.3525											0.5258333333333334											0.46166666666666667
1114	0	12.8272	-0.03340724950119073	Bangladesh	0	24.377855	89.234749	-0.11910236927628326		0.39999999999999997											0.3525											0.5258333333333334											0.46166666666666667
1115	1	12.5394	-0.01896342082700779	Bangladesh	0	24.40315	89.210519	-0.11331407424689219		0.39999999999999997											0.3525											0.5258333333333334											0.46166666666666667
1116	1	15.6404	0.12665058747606128	Bangladesh	0	24.221678	89.014374	-0.05674777037430123		0.39999999999999997											0.3525											0.5258333333333334											0.46166666666666667
1117	0	14.5556	0.0900219591409891	Bangladesh	0	24.501863	88.955048	-0.12959249882190083		0.39999999999999997											0.3525											0.5258333333333334											0.46166666666666667
1118	1	15.6625	0.05361203225040023	Bangladesh	0	24.326185	89.067176	-0.14469453176491126		0.39999999999999997											0.3525											0.5258333333333334											0.46166666666666667
1119	1	13.6215	0.5277943741167574	Bangladesh	0	24.55556	89.242737	0.1292376074242467		0.3954545454545455											0.34											0.5166666666666667											0.455
1120	1	25.6215	0.5278750391090067	Bangladesh	0	24.932489	88.243021	0.12940892226396322		0.390909090909091											0.3358333333333334											0.5108333333333334											0.4491666666666667
1121	1	28.5994	0.5739513353706076	Bangladesh	0	24.740336	88.329493	0.15439287745070684		0.390909090909091											0.3358333333333334											0.5108333333333334											0.4491666666666667
1122	0	24.6914	0.1692035177687455	Bangladesh	0	24.608052	88.282956	-0.1292328291814327		0.39999999999999997											0.3525											0.5258333333333334											0.46166666666666667
1123	0	24.1111	0.06510657778416398	Bangladesh	0	24.577111	88.252507	-0.12667631058121379		0.39999999999999997											0.3525											0.5258333333333334											0.46166666666666667
1124	1	25.4416	0.11902015141045971	Bangladesh	0	24.55629	88.280196	-0.08516757566459102		0.39999999999999997											0.3525											0.5258333333333334											0.46166666666666667
1125	1	24.1136	0.009032141555761555	Bangladesh	0	24.723429	88.258658	-0.09180561657499084		0.39999999999999997											0.3525											0.5258333333333334											0.46166666666666667
1126	1	23.2587	0.1189585508266737	Bangladesh	0	24.633475	88.16733	-0.04710691432548375		0.39999999999999997											0.3525											0.5258333333333334											0.46166666666666667
1127	0	10.9383	0.057035298192025824	Bangladesh	0	24.06625	89.607561	-0.14464619779734622		0.3972727272727273											0.3516666666666666											0.5275											0.46249999999999997
1128	1	9.16038	0.07741146635553028	Bangladesh	0	23.85352	89.667365	-0.1890009598649829		0.3972727272727273											0.3516666666666666											0.5275											0.46249999999999997
1129	1	11.817	0.1195589613443688	Bangladesh	0	24.177682	89.419751	-0.17581722424515758		0.3972727272727273											0.3516666666666666											0.5275											0.46249999999999997
1130	1	11.7445	0.13712277688137214	Bangladesh	0	24.277882	89.369354	-0.1424714369423005		0.3972727272727273											0.3516666666666666											0.5275											0.46249999999999997
1131	1	15.9744	0.044864679161948445	Bangladesh	0	24.060659	89.042472	-0.07938360787951076		0.3972727272727273											0.3516666666666666											0.5275											0.46249999999999997
1132	0	16.2188	0.4340744700144852	Bangladesh	0	23.997146	89.23019	-0.337247928057957		0.3972727272727273											0.3516666666666666											0.5275											0.46249999999999997
1133	1	14.7224	-0.15798845801714814	Bangladesh	0	24.084334	89.220385	-0.44482872255834427		0.3972727272727273											0.3516666666666666											0.5275											0.46249999999999997
1134	1	11.9863	-0.12327851258268596	Bangladesh	0	23.953295	89.40272	-0.4233823760996293		0.3972727272727273											0.3516666666666666											0.5275											0.46249999999999997
1135	0	11.2346	-0.1556989433897122	Bangladesh	0	24.095297	89.575674	-0.45669790505911156		0.3972727272727273											0.3516666666666666											0.5275											0.46249999999999997
1136	1	10.0631	-0.027410581780309223	Bangladesh	0	23.958028	89.528785	-0.48151152149479204		0.3972727272727273											0.3516666666666666											0.5275											0.46249999999999997
1137	1	10.1853	-0.13451369779046862	Bangladesh	0	23.846483	89.608511	-0.3352766516364684		0.3972727272727273											0.3516666666666666											0.5275											0.46249999999999997
1138	0	16.1481	0.30566831964350394	Bangladesh	0	24.527086	88.847874	0.11780837851886172		0.3954545454545455											0.34											0.5166666666666667											0.455
1139	1	14.8959	0.25058338018660137	Bangladesh	0	24.635092	88.869838	0.0768943017991568		0.3954545454545455											0.34											0.5166666666666667											0.455
1140	1	15.7666	0.254508429864502	Bangladesh	0	24.657241	88.793324	0.0803990918096878		0.3954545454545455											0.34											0.5166666666666667											0.455
1141	0	18.8395	0.8917590906518992	Bangladesh	0	24.371202	88.590479	0.010953599183458448		0.3954545454545455											0.34											0.5166666666666667											0.455
1142	0	18.8272	0.9355986829701193	Bangladesh	0	24.364525	88.606505	-0.06843194032383416		0.3954545454545455											0.34											0.5166666666666667											0.455
1143	1	16.6562	0.7012175373531835	Bangladesh	0	24.455237	88.786964	0.10649861763668424		0.3954545454545455											0.34											0.5166666666666667											0.455
1144	0	26.1111	0.34361902946021095	Bangladesh	0	24.515644	88.486403	-0.4065393607306991		0.39999999999999997											0.3525											0.5258333333333334											0.46166666666666667
1145	1	21.1609	0.2623891975256067	Bangladesh	0	24.411172	88.471122	-0.3495140181916534		0.39999999999999997											0.3525											0.5258333333333334											0.46166666666666667
1146	0	19.2593	0.8096728054945047	Bangladesh	0	24.375502	88.638403	-0.0272815061902831		0.3954545454545455											0.34											0.5166666666666667											0.455
1147	1	17.3722	0.7656405664669873	Bangladesh	0	24.508592	88.635392	0.204342277066303		0.390909090909091											0.3358333333333334											0.5108333333333334											0.4491666666666667
1148	0	18.037	0.25082842505328423	Bangladesh	0	24.443354	88.631629	0.1202178188513805		0.390909090909091											0.3358333333333334											0.5108333333333334											0.4491666666666667
1149	0	17.5556	0.2038967389300549	Bangladesh	0	24.44116	88.556995	0.11924134797666155		0.3954545454545455											0.34											0.5166666666666667											0.455
1150	0	18.5802	0.3885938175588892	Bangladesh	0	24.40116	88.562556	0.22507376250329247		0.3954545454545455											0.34											0.5166666666666667											0.455
1151	0	18.8148	0.17444472917540846	Bangladesh	0	24.3689	88.566995	0.012381959603067554		0.3954545454545455											0.34											0.5166666666666667											0.455
1152	0	33.4198	0.15036793124783615	Bangladesh	0	24.576523	88.455382	0.03316100091347124		0.3954545454545455											0.34											0.5166666666666667											0.455
1153	1	27.7855	0.2735265068977367	Bangladesh	0	24.661509	88.508785	0.18345113623700127		0.3954545454545455											0.34											0.5166666666666667											0.455
1154	1	11.8107	-0.030500078902673783	Bangladesh	0	24.243937	89.693745	-0.21660996107846847		0.3972727272727273											0.3516666666666666											0.5275											0.46249999999999997
1155	1	10.3691	-0.13797920179397663	Bangladesh	0	24.148746	89.782697	-0.34972391520864454		0.3972727272727273											0.3516666666666666											0.5275											0.46249999999999997
1156	0	16.3951	0.3453528688350562	Bangladesh	0	24.64133	89.626722	-0.43527163993077234		0.3972727272727273											0.3516666666666666											0.5275											0.46249999999999997
1157	1	15.6246	0.37234717025820796	Bangladesh	0	24.667648	89.641774	-0.43726485563157347		0.3972727272727273											0.3516666666666666											0.5275											0.46249999999999997
1158	1	15.1483	0.41246617241937233	Bangladesh	0	24.506166	89.576052	-0.3840813606720608		0.3972727272727273											0.3516666666666666											0.5275											0.46249999999999997
1159	1	10.258	-0.005866983529872194	Bangladesh	0	24.100223	89.631531	-0.183056873281657		0.39999999999999997											0.3525											0.5258333333333334											0.46166666666666667
1160	1	11.0442	-0.002264305783835241	Bangladesh	0	24.183568	89.669278	-0.18104699649502093		0.39999999999999997											0.3525											0.5258333333333334											0.46166666666666667
1161	0	15.7284	0.02348721723485156	Bangladesh	0	24.443931	89.696394	-0.17848153083050855		0.3972727272727273											0.3516666666666666											0.5275											0.46249999999999997
1162	0	13.0247	-0.010621526244263796	Bangladesh	0	24.446341	89.397975	-0.22737282416955173		0.3972727272727273											0.3516666666666666											0.5275											0.46249999999999997
1163	1	14.6656	0.003939072331325566	Bangladesh	0	24.432504	89.679263	-0.23059129358648112		0.3972727272727273											0.3516666666666666											0.5275											0.46249999999999997
1164	1	14.9148	0.10422913677646176	Bangladesh	0	24.500205	89.422881	-0.20661458441165725		0.3972727272727273											0.3516666666666666											0.5275											0.46249999999999997
1165	1	11.5773	-0.010377428859197735	Bangladesh	0	24.278945	89.460549	-0.19811106712077306		0.3972727272727273											0.3516666666666666											0.5275											0.46249999999999997
1166	1	14.0978	-0.002519872824200242	Bangladesh	0	24.438668	89.483893	-0.20623696626967053		0.3972727272727273											0.3516666666666666											0.5275											0.46249999999999997
1167	0	27.7284	0.18949942418526802	Bangladesh	0	25.355332	88.997812	-0.2169595893753342		0.3981818181818182											0.3491666666666666											0.5241666666666668											0.46083333333333326
1168	1	29.6719	0.042043932667890915	Bangladesh	0	25.435	89.048222	-0.20134561231271672		0.3981818181818182											0.3491666666666666											0.5241666666666668											0.46083333333333326
1169	1	49.6309	0.560157711830432	Bangladesh	0	25.934726	88.551706	0.215235967589441		0.3954545454545455											0.34											0.5166666666666667											0.455
1170	1	36.9842	0.767328401354181	Bangladesh	0	25.66261	88.603561	0.11002590264675124		0.3954545454545455											0.34											0.5166666666666667											0.455
1171	1	38.6246	0.22779724552563096	Bangladesh	0	25.675634	88.782991	-0.30290798726355733		0.3981818181818182											0.3491666666666666											0.5241666666666668											0.46083333333333326
1172	1	39.164	0.22331413425324473	Bangladesh	0	25.698378	88.821729	-0.3035785040011185		0.3981818181818182											0.3491666666666666											0.5241666666666668											0.46083333333333326
1173	0	32.5802	0.23165614064381973	Bangladesh	0	25.50189	88.966644	-0.28023656568650596		0.3981818181818182											0.3491666666666666											0.5241666666666668											0.46083333333333326
1174	1	25.2366	0.232996000229665	Bangladesh	0	25.254426	89.253844	-0.29404555292358603		0.3972727272727273											0.3516666666666666											0.5275											0.46249999999999997
1175	1	41.8612	0.7736891561615541	Bangladesh	0	25.798375	88.680154	0.07871072661322676		0.3954545454545455											0.34											0.5166666666666667											0.455
1176	0	37.1728	0.7938564220844283	Bangladesh	0	25.643772	88.628058	0.07954962366324399		0.3954545454545455											0.34											0.5166666666666667											0.455
1177	0	36.7901	0.8102287615658308	Bangladesh	0	25.62642	88.633493	0.0853971599690855		0.3954545454545455											0.34											0.5166666666666667											0.455
1178	1	33.9685	0.8138728118884209	Bangladesh	0	25.573878	88.645577	0.08584433945470099		0.390909090909091											0.3358333333333334											0.5108333333333334											0.4491666666666667
1179	0	36.2099	0.812290180760324	Bangladesh	0	25.612369	88.648743	0.10615057089655949		0.390909090909091											0.3358333333333334											0.5108333333333334											0.4491666666666667
1180	1	34.3218	0.8047602024909203	Bangladesh	0	25.572136	88.677938	0.09455887048708951		0.390909090909091											0.3358333333333334											0.5108333333333334											0.4491666666666667
1181	1	27.9148	0.14681039044658756	Bangladesh	0	25.377043	89.056668	-0.23351640740448099		0.3981818181818182											0.3491666666666666											0.5241666666666668											0.46083333333333326
1182	1	35.7003	0.31944718051999826	Bangladesh	0	25.616134	88.893906	-0.39548695574974796		0.3981818181818182											0.3491666666666666											0.5241666666666668											0.46083333333333326
1183	1	21.6814	0.10542984084087209	Bangladesh	0	25.312933	89.602825	-0.052876414030691474		0.3981818181818182											0.3441666666666667											0.5208333333333334											0.4583333333333333
1184	0	24.0864	0.16559427915066888	Bangladesh	0	25.331182	89.521023	-0.04631383359170614		0.3981818181818182											0.3441666666666667											0.5208333333333334											0.4583333333333333
1185	1	21.448	0.20658348092241677	Bangladesh	0	25.376342	89.621373	0.10630951706176756		0.3981818181818182											0.3441666666666667											0.5208333333333334											0.4583333333333333
1186	0	23.0247	-0.09892614530222535	Bangladesh	0	25.12753	89.361874	-0.23659445522650324		0.3972727272727273											0.3516666666666666											0.5275											0.46249999999999997
1187	1	23.6656	-0.006021653731562243	Bangladesh	0	25.192208	89.362076	-0.18421760345254826		0.3972727272727273											0.3516666666666666											0.5275											0.46249999999999997
1188	1	21.0789	0.01408654608451651	Bangladesh	0	25.079949	89.425837	-0.20308042965748443		0.3972727272727273											0.3516666666666666											0.5275											0.46249999999999997
1189	1	23.082	0.42372201528364994	Bangladesh	0	25.255279	89.413692	-0.3544100569203665		0.3972727272727273											0.3516666666666666											0.5275											0.46249999999999997
1190	1	21.9306	0.2351825544575465	Bangladesh	0	25.241086	89.510717	-0.31801546892417365		0.3972727272727273											0.3516666666666666											0.5275											0.46249999999999997
1191	1	24.4227	-0.0955405141198872	Bangladesh	0	25.356657	89.424189	-0.24016611827671128		0.3972727272727273											0.3516666666666666											0.5275											0.46249999999999997
1192	1	19.5773	-0.0017681651841003343	Bangladesh	0	25.084922	89.589285	-0.18313946026228073		0.3981818181818182											0.3491666666666666											0.5241666666666668											0.46083333333333326
1193	0	26.0123	0.6135651607524413	Bangladesh	0	25.58361	89.524527	0.1934431391422709		0.3954545454545455											0.34											0.5166666666666667											0.455
1194	1	26.3943	0.033617193024390264	Bangladesh	0	25.547975	89.471795	-0.3600739076426147		0.3954545454545455											0.34											0.5166666666666667											0.455
1195	1	24.3091	0.0628220342717479	Bangladesh	0	25.506494	89.59925	-0.2562001997625072		0.3954545454545455											0.34											0.5166666666666667											0.455
1196	1	25.7066	0.06740664930746942	Bangladesh	0	25.545311	89.519473	-0.21771069095514145		0.3954545454545455											0.34											0.5166666666666667											0.455
1197	1	31.9558	0.09841480270637891	Bangladesh	0	25.444855	89.808675	-0.1785582718676722		0.3981818181818182											0.3441666666666667											0.5208333333333334											0.4583333333333333
1198	0	24.1235	0.07354007282943306	Bangladesh	0	25.546892	89.64987	-0.22797883375222455		0.3981818181818182											0.3441666666666667											0.5208333333333334											0.4583333333333333
1199	1	33.0379	0.05968135449718551	Bangladesh	0	26.025459	89.588252	-0.3192278038350545		0.3981818181818182											0.3441666666666667											0.5208333333333334											0.4583333333333333
1200	0	28.9012	0.20585459533423572	Bangladesh	0	25.812605	89.642724	-0.07193062280919378		0.3981818181818182											0.3441666666666667											0.5208333333333334											0.4583333333333333
1201	1	29.8044	-0.20382858070837145	Bangladesh	0	25.821034	89.592156	-0.23762364235777772		0.3981818181818182											0.3441666666666667											0.5208333333333334											0.4583333333333333
1202	0	29.9383	-0.024389187164247875	Bangladesh	0	25.959431	89.697518	-0.36160922949302754		0.3981818181818182											0.3441666666666667											0.5208333333333334											0.4583333333333333
1203	1	29.7729	-0.02978843356600095	Bangladesh	0	26.050406	89.768031	-0.3728032838111635		0.3981818181818182											0.3441666666666667											0.5208333333333334											0.4583333333333333
1204	1	30.8864	0.004440477819298844	Bangladesh	0	25.838699	89.553558	-0.37898215149351394		0.3981818181818182											0.3441666666666667											0.5208333333333334											0.4583333333333333
1205	1	25.7129	0.07489778807029299	Bangladesh	0	25.508999	89.81983	-0.32318483654498975		0.3981818181818182											0.3441666666666667											0.5208333333333334											0.4583333333333333
1206	0	28.3827	0.07875296791620973	Bangladesh	0	25.688859	89.598285	-0.2183555464199945		0.3981818181818182											0.3441666666666667											0.5208333333333334											0.4583333333333333
1207	1	26.0473	0.09213363862370197	Bangladesh	0	25.686049	89.664202	-0.17760756784423362		0.3981818181818182											0.3441666666666667											0.5208333333333334											0.4583333333333333
1208	1	34.8044	-0.17294932231752128	Bangladesh	0	25.959309	89.410494	-0.2575954873158125		0.3972727272727273											0.3516666666666666											0.5275											0.46249999999999997
1209	1	52.5994	-0.21531764638005393	Bangladesh	0	26.192056	89.113862	-0.3472604061995639		0.3972727272727273											0.3516666666666666											0.5275											0.46249999999999997
1210	1	39.6719	-0.31425715801784443	Bangladesh	0	26.034701	89.30671	-0.4674653904082898		0.3972727272727273											0.3516666666666666											0.5275											0.46249999999999997
1211	0	39.5432	-0.281790591285365	Bangladesh	0	25.980856	89.220364	-0.5185131666221372		0.3972727272727273											0.3516666666666666											0.5275											0.46249999999999997
1212	1	32.9874	-0.20962905498888673	Bangladesh	0	25.839928	89.387418	-0.45700669355724377		0.3972727272727273											0.3516666666666666											0.5275											0.46249999999999997
1213	0	60.9753	-0.28651965514454075	Bangladesh	0	26.343827	89.013804	-0.7884792449791577		0.3972727272727273											0.3516666666666666											0.5275											0.46249999999999997
1214	1	54.4196	-0.3862330132707085	Bangladesh	0	26.240968	89.093211	-0.7572344890566467		0.3972727272727273											0.3516666666666666											0.5275											0.46249999999999997
1215	1	55.3912	0.05658353287600923	Bangladesh	0	26.188814	89.006492	-0.37487355011209145		0.390909090909091											0.3358333333333334											0.5108333333333334											0.4491666666666667
1216	1	59.0473	0.08997649018396471	Bangladesh	0	26.187354	88.834426	-0.34543264410121177		0.390909090909091											0.3358333333333334											0.5108333333333334											0.4491666666666667
1217	0	48.1605	0.017528066895474814	Bangladesh	0	26.014088	88.990582	-0.384077295029836		0.390909090909091											0.3358333333333334											0.5108333333333334											0.4491666666666667
1218	1	47.265	0.09316188099026848	Bangladesh	0	26.039871	89.036968	-0.3114498388544422		0.390909090909091											0.3358333333333334											0.5108333333333334											0.4491666666666667
1219	1	44.2366	0.056496908416270766	Bangladesh	0	25.935151	89.016792	-0.3769211259890617		0.390909090909091											0.3358333333333334											0.5108333333333334											0.4491666666666667
1220	1	42.735	0.11537577096396166	Bangladesh	0	25.917639	89.055488	-0.10331000603719927		0.390909090909091											0.3358333333333334											0.5108333333333334											0.4491666666666667
1221	1	46.5457	0.08626020604782549	Bangladesh	0	25.93572	88.905208	-0.11569717919044534		0.390909090909091											0.3358333333333334											0.5108333333333334											0.4491666666666667
1222	0	41.7654	0.09503469250522736	Bangladesh	0	25.818981	88.900648	-0.1383981425073945		0.390909090909091											0.3358333333333334											0.5108333333333334											0.4491666666666667
1223	0	41.358	0.07396184406223924	Bangladesh	0	25.792242	88.898456	-0.205850982747443		0.390909090909091											0.3358333333333334											0.5108333333333334											0.4491666666666667
1224	1	41.1703	0.05445656239480958	Bangladesh	0	25.84172	88.966989	-0.31654419641329157		0.390909090909091											0.3358333333333334											0.5108333333333334											0.4491666666666667
1225	1	61.9022	0.1353611216710745	Bangladesh	0	26.169725	88.621757	-0.3125305418346692		0.3954545454545455											0.34											0.5166666666666667											0.455
1226	1	56.6404	0.06624082641370899	Bangladesh	0	26.106408	88.66993	-0.3457845068180662		0.3954545454545455											0.34											0.5166666666666667											0.455
1227	0	74.1111	0.1025519941990912	Bangladesh	0	26.334306	88.589232	-0.2975903560649508		0.390909090909091											0.3358333333333334											0.5108333333333334											0.4491666666666667
1228	1	75.571	0.27271536513169026	Bangladesh	0	26.403799	88.681221	-0.016244997264680483		0.390909090909091											0.3358333333333334											0.5108333333333334											0.4491666666666667
1229	1	33.5647	-0.14017552242458098	Bangladesh	0	25.60936	89.034012	-0.26038117684106954		0.390909090909091											0.3358333333333334											0.5108333333333334											0.4491666666666667
1230	1	35.9464	-0.10354173000405828	Bangladesh	0	25.683185	88.968493	-0.289127804177278		0.390909090909091											0.3358333333333334											0.5108333333333334											0.4491666666666667
1231	1	36.817	-0.2296326017781882	Bangladesh	0	25.872539	89.233188	-0.200545025568954		0.390909090909091											0.3358333333333334											0.5108333333333334											0.4491666666666667
1232	0	33.9506	0.02776900570461217	Bangladesh	0	25.813129	89.324757	-0.40276127821626273		0.390909090909091											0.3358333333333334											0.5108333333333334											0.4491666666666667
1233	1	30.817	0.03280273289950522	Bangladesh	0	25.757694	89.446876	-0.4107162481736737		0.390909090909091											0.3358333333333334											0.5108333333333334											0.4491666666666667
1234	0	34.716	0.013525533850537187	Bangladesh	0	25.744814	89.222531	-0.3994731346979362		0.390909090909091											0.3358333333333334											0.5108333333333334											0.4491666666666667
1235	0	34.6296	0.030038236918422265	Bangladesh	0	25.746528	89.247795	-0.3568586749911513		0.390909090909091											0.3358333333333334											0.5108333333333334											0.4491666666666667
1236	0	33.9383	-0.22214181453182788	Bangladesh	0	25.728475	89.269588	-0.5517688656437203		0.3981818181818182											0.3491666666666666											0.5241666666666668											0.46083333333333326
1237	1	33.1483	-0.22474643493967938	Bangladesh	0	25.665106	89.183323	-0.545088224736761		0.3981818181818182											0.3491666666666666											0.5241666666666668											0.46083333333333326
1238	1	29.4006	-0.22002643873619077	Bangladesh	0	25.498032	89.119937	-0.5142009547397298		0.3981818181818182											0.3491666666666666											0.5241666666666668											0.46083333333333326
1239	1	26.8833	-0.22378863339231558	Bangladesh	0	25.506475	89.380254	-0.5494236334306205		0.3981818181818182											0.3491666666666666											0.5241666666666668											0.46083333333333326
1240	1	31.9968	-0.23314778599659752	Bangladesh	0	25.610871	89.188107	-0.539644823475636		0.3981818181818182											0.3491666666666666											0.5241666666666668											0.46083333333333326
1241	1	32.8927	0.07386611511382725	Bangladesh	0	25.729324	89.296905	-0.2492676452039515		0.390909090909091											0.3358333333333334											0.5108333333333334											0.4491666666666667
1242	1	28.1546	-0.22274387702351323	Bangladesh	0	25.499567	89.271431	-0.5062662642687212		0.3981818181818182											0.3491666666666666											0.5241666666666668											0.46083333333333326
1243	1	26.2303	-0.22350564974744752	Bangladesh	0	25.467442	89.391661	-0.5056043650694108		0.3981818181818182											0.3491666666666666											0.5241666666666668											0.46083333333333326
1244	1	38.7666	0.0775586333319049	Bangladesh	0	25.838262	89.107164	-0.23723493573246424		0.390909090909091											0.3358333333333334											0.5108333333333334											0.4491666666666667
1245	1	62.2997	0.06098002667363026	Bangladesh	0	26.1791	88.32586	-0.2824032390742618		0.3954545454545455											0.34											0.5166666666666667											0.455
1246	0	55.2593	0.06412574110603164	Bangladesh	0	26.070113	88.27285	-0.27315076617218825		0.3954545454545455											0.34											0.5166666666666667											0.455
1247	1	43.9211	0.0641948977980946	Bangladesh	0	25.816347	88.337198	-0.27234691973418074		0.3954545454545455											0.34											0.5166666666666667											0.455
1248	1	49.347	0.07521992301285921	Bangladesh	0	25.991302	88.225517	-0.246347635693571		0.3954545454545455											0.34											0.5166666666666667											0.455
1249	0	53.7284	0.06344006118552695	Bangladesh	0	26.021128	88.456432	-0.2841562966974712		0.390909090909091											0.3358333333333334											0.5108333333333334											0.4491666666666667
1250	1	62.7192	0.07008844663756647	Bangladesh	0	26.151587	88.550453	-0.2600024754491955		0.3954545454545455											0.34											0.5166666666666667											0.455
1251	1	54.7287	0.04764274569575695	Bangladesh	0	26.027457	88.364048	-0.31822000659618327		0.390909090909091											0.3358333333333334											0.5108333333333334											0.4491666666666667
1252	1	8.72871	-0.24011766946657828	Bangladesh	0	24.51116	91.290082	-0.5399459089685958		0.3972727272727273											0.3516666666666666											0.5275											0.46249999999999997
1253	1	20.4858	-0.21332805080694722	Bangladesh	0	24.405091	91.563737	-0.4919541703118503		0.3972727272727273											0.3516666666666666											0.5275											0.46249999999999997
1254	0	9.95062	-0.22355103884787397	Bangladesh	0	24.534298	91.368315	-0.5106568096902298		0.3972727272727273											0.3516666666666666											0.5275											0.46249999999999997
1255	1	8.06309	-0.22795221010598832	Bangladesh	0	24.606669	91.383605	-0.5338490032787783		0.3972727272727273											0.3516666666666666											0.5275											0.46249999999999997
1256	1	33.2019	-0.23677518779606999	Bangladesh	0	24.156615	91.519495	-0.5736567277839739		0.3972727272727273											0.3516666666666666											0.5275											0.46249999999999997
1257	1	36.4763	-0.2276292803057862	Bangladesh	0	24.17267	91.45921	-0.6138014751985885		0.3972727272727273											0.3516666666666666											0.5275											0.46249999999999997
1258	0	9.90123	-0.27804985977705854	Bangladesh	0	24.383529	91.424684	-0.6027287296988997		0.39999999999999997											0.3525											0.5258333333333334											0.46166666666666667
1259	1	9.8959	-0.19310300379408024	Bangladesh	0	24.339893	91.354089	-0.4471186308248061		0.39999999999999997											0.3525											0.5258333333333334											0.46166666666666667
1260	1	8.21451	-0.1974514002676005	Bangladesh	0	24.314948	91.270154	-0.454273887433416		0.3972727272727273											0.3516666666666666											0.5275											0.46249999999999997
1261	0	8.37037	-0.19534460237506374	Bangladesh	0	24.09612	91.295581	-0.45359641845921744		0.3972727272727273											0.3516666666666666											0.5275											0.46249999999999997
1262	1	18.3407	-0.25031670091492875	Bangladesh	0	24.221563	91.365912	-0.4077723646275843		0.3972727272727273											0.3516666666666666											0.5275											0.46249999999999997
1263	1	15.9022	-0.6296944735544533	Bangladesh	0	24.126917	91.338121	-0.6688431718902096		0.3972727272727273											0.3516666666666666											0.5275											0.46249999999999997
1264	1	11.2177	-0.12704040065407426	Bangladesh	0	24.605571	91.598189	-0.4911739334032218		0.3972727272727273											0.3516666666666666											0.5275											0.46249999999999997
1265	1	13.6372	-0.1862071653651235	Bangladesh	0	24.498285	91.588124	-0.4162312358931965		0.3972727272727273											0.3516666666666666											0.5275											0.46249999999999997
1266	1	18.142	-0.4432866730760271	Bangladesh	0	24.75571	92.150439	-0.7305874873286693		0.3972727272727273											0.3516666666666666											0.5275											0.46249999999999997
1267	1	17.795	-0.2545760702709807	Bangladesh	0	24.605736	92.112214	-0.7648037196012235		0.3972727272727273											0.3516666666666666											0.5275											0.46249999999999997
1268	0	24.8519	-0.413214479156015	Bangladesh	0	24.35098	91.854612	-0.7264791457199116		0.39999999999999997											0.3525											0.5258333333333334											0.46166666666666667
1269	1	48.8991	-0.2787347009208184	Bangladesh	0	24.242481	91.812416	-0.565079383218905		0.39999999999999997											0.3525											0.5258333333333334											0.46166666666666667
1270	1	16.4132	-0.1738333791343462	Bangladesh	0	24.599411	92.046115	-0.23561218140958579		0.3972727272727273											0.3516666666666666											0.5275											0.46249999999999997
1271	1	39.4606	-0.1990864945808416	Bangladesh	0	24.442605	92.022609	-0.5489681083800738		0.3972727272727273											0.3516666666666666											0.5275											0.46249999999999997
1272	0	19.2469	-0.06678158182176333	Bangladesh	0	24.480604	91.768352	-0.06305936472331877		0.3972727272727273											0.3516666666666666											0.5275											0.46249999999999997
1273	1	12.2177	-0.05749174670642172	Bangladesh	0	24.545015	91.704804	-0.13066083618260002		0.3972727272727273											0.3516666666666666											0.5275											0.46249999999999997
1274	1	11.7476	-0.031121994170329195	Bangladesh	0	24.569767	91.649296	0.02286417514707842		0.3972727272727273											0.3516666666666666											0.5275											0.46249999999999997
1275	1	17.388	0.45070023277633	Bangladesh	0	24.515826	91.82821	0.11612086738545363		0.3981818181818182											0.3441666666666667											0.5208333333333334											0.4583333333333333
1276	1	24.0915	-0.2216710281925877	Bangladesh	0	24.292366	91.706276	-0.27714088747649734		0.3972727272727273											0.3516666666666666											0.5275											0.46249999999999997
1277	1	44.0252	-0.21279171030326727	Bangladesh	0	24.218546	91.700975	-0.24970325666049112		0.3972727272727273											0.3516666666666666											0.5275											0.46249999999999997
1278	1	100.508	0.2960353370915463	Bangladesh	0	25.168704	91.288195	-0.2836140519600465		0.3981818181818182											0.3441666666666667											0.5208333333333334											0.4583333333333333
1279	0	11.7778	0.21982553240458705	Bangladesh	0	25.038616	91.655505	-0.13365292735500903		0.3981818181818182											0.3441666666666667											0.5208333333333334											0.4583333333333333
1280	1	11.2744	0.32235275575917927	Bangladesh	0	24.816815	91.637605	-0.17722737635949165		0.3981818181818182											0.3441666666666667											0.5208333333333334											0.4583333333333333
1281	1	11.4795	0.33225764101743477	Bangladesh	0	24.92076	91.658994	-0.018313156559791405		0.3981818181818182											0.3441666666666667											0.5208333333333334											0.4583333333333333
1282	1	7.5552	-0.1771029089439246	Bangladesh	0	24.882222	91.287999	-0.10667311628950668		0.39999999999999997											0.3525											0.5258333333333334											0.46166666666666667
1283	1	8.20505	-0.1356197823343822	Bangladesh	0	24.823812	91.409176	-0.04854871403445657		0.39999999999999997											0.3525											0.5258333333333334											0.46166666666666667
1284	1	6.46372	0.3478002317045943	Bangladesh	0	25.099026	91.019851	-0.14674042015575273		0.3981818181818182											0.3441666666666667											0.5208333333333334											0.4583333333333333
1285	0	9.44444	0.2273070953136132	Bangladesh	0	24.914588	91.006022	-0.29553416388977444		0.3981818181818182											0.3441666666666667											0.5208333333333334											0.4583333333333333
1286	1	153.174	0.22249444063799306	Bangladesh	0	25.163266	91.584707	-0.23908374816705447		0.3981818181818182											0.3441666666666667											0.5208333333333334											0.4583333333333333
1287	1	94.9306	0.28335761079503474	Bangladesh	0	25.142116	91.614766	-0.25798530775841433		0.3981818181818182											0.3441666666666667											0.5208333333333334											0.4583333333333333
1288	1	10.9306	0.3330575950947852	Bangladesh	0	24.696972	91.567319	-0.24320676546309325		0.3981818181818182											0.3441666666666667											0.5208333333333334											0.4583333333333333
1289	1	7.59937	0.3564241215356119	Bangladesh	0	24.971548	91.190317	0.06678878869568655		0.3981818181818182											0.3441666666666667											0.5208333333333334											0.4583333333333333
1290	0	10.3827	-0.09502585933816643	Bangladesh	0	25.060388	91.401307	-0.0289319800691335		0.39999999999999997											0.3525											0.5258333333333334											0.46166666666666667
1291	1	9.82019	-0.044048690286727255	Bangladesh	0	25.056976	91.34505	0.04302830037824398		0.39999999999999997											0.3525											0.5258333333333334											0.46166666666666667
1292	1	9.08202	-0.1165600152056625	Bangladesh	0	25.097086	91.242337	-0.08140791410526171		0.39999999999999997											0.3525											0.5258333333333334											0.46166666666666667
1293	1	12.8107	0.24465797727843103	Bangladesh	0	24.673338	91.801725	-0.442945018652683		0.3981818181818182											0.3441666666666667											0.5208333333333334											0.4583333333333333
1294	1	13.5773	0.22917341261181176	Bangladesh	0	24.752372	91.81923	-0.4231493523652081		0.3981818181818182											0.3441666666666667											0.5208333333333334											0.4583333333333333
1295	0	17.6543	0.13312446628809274	Bangladesh	0	24.839532	92.171014	-0.30605980248913456		0.3981818181818182											0.3441666666666667											0.5208333333333334											0.4583333333333333
1296	1	16.3249	0.17358936526043983	Bangladesh	0	24.951251	92.215557	-0.327255694639937		0.3981818181818182											0.3441666666666667											0.5208333333333334											0.4583333333333333
1297	1	14.306	-0.22435983525247793	Bangladesh	0	24.848781	91.804343	-0.34484567310930736		0.39999999999999997											0.3525											0.5258333333333334											0.46166666666666667
1298	1	110.287	0.13819798978899675	Bangladesh	0	25.149432	91.725852	-0.16591593864741502		0.3981818181818182											0.3441666666666667											0.5208333333333334											0.4583333333333333
1299	1	13.5899	0.13030654405569825	Bangladesh	0	24.798816	91.866736	-0.221993254615624		0.3981818181818182											0.3441666666666667											0.5208333333333334											0.4583333333333333
1300	1	14.5584	0.2895760051290103	Bangladesh	0	24.832902	91.843827	-0.4546828266473155		0.3981818181818182											0.3441666666666667											0.5208333333333334											0.4583333333333333
1301	0	17.5926	0.25319457297204606	Bangladesh	0	24.691874	91.953457	-0.036603299764525976		0.3981818181818182											0.3441666666666667											0.5208333333333334											0.4583333333333333
1302	1	14.1041	0.1927898816930833	Bangladesh	0	24.714937	92.037734	-0.10338775993664256		0.3981818181818182											0.3441666666666667											0.5208333333333334											0.4583333333333333
1303	1	17.2618	0.3858121513756532	Bangladesh	0	24.794091	92.090339	0.020131401686539013		0.3981818181818182											0.3441666666666667											0.5208333333333334											0.4583333333333333
1304	1	16.0978	0.35715467774821574	Bangladesh	0	25.03084	92.005882	-0.057372499435557694		0.3981818181818182											0.3441666666666667											0.5208333333333334											0.4583333333333333
1305	1	14.1798	0.3992397778235071	Bangladesh	0	25.048943	92.085268	0.035012646027611866		0.3981818181818182											0.3441666666666667											0.5208333333333334											0.4583333333333333
1306	0	17.8148	0.3631632202786722	Bangladesh	0	25.002356	92.278523	-0.024792425788058847		0.3981818181818182											0.3441666666666667											0.5208333333333334											0.4583333333333333
1307	1	16.4227	0.4094093379278267	Bangladesh	0	24.982379	92.234507	0.09207722907399546		0.3981818181818182											0.3441666666666667											0.5208333333333334											0.4583333333333333
1308	0	28.3827	0.3073254778937777	Bangladesh	0	24.909021	91.890537	0.013904542037810691		0.3981818181818182											0.3441666666666667											0.5208333333333334											0.4583333333333333
1309	0	26.5926	0.30037217619498924	Bangladesh	0	24.917551	91.871429	0.010415794683401008		0.3981818181818182											0.3441666666666667											0.5208333333333334											0.4583333333333333
1310	0	18.5679	0.3160410249834538	Bangladesh	0	24.927774	91.84084	0.029412331196112224		0.3981818181818182											0.3441666666666667											0.5208333333333334											0.4583333333333333
1311	0	17.963	0.29489054312974333	Bangladesh	0	24.894919	91.839832	0.002952053011464839		0.3981818181818182											0.3441666666666667											0.5208333333333334											0.4583333333333333
1312	0	23.0988	0.33047185574847354	Bangladesh	0	24.897626	91.877027	0.0411849113817207		0.3981818181818182											0.3441666666666667											0.5208333333333334											0.4583333333333333
1313	0	26.2222	0.316884750706618	Bangladesh	0	24.906783	91.884961	0.03269067611091253		0.3981818181818182											0.3441666666666667											0.5208333333333334											0.4583333333333333
1314	0	26.2222	0.3187431175067803	Bangladesh	0	24.903764	91.890415	0.028479618560992764		0.3981818181818182											0.3441666666666667											0.5208333333333334											0.4583333333333333
1315	0	26.2222	0.40250386835683055	Bangladesh	0	24.901723	91.887003	0.07831013945854981		0.3981818181818182											0.3441666666666667											0.5208333333333334											0.4583333333333333
1316	0	20.4321	0.23890033459546983	Bangladesh	0	24.888932	91.888515	-0.36190449989306267		0.3981818181818182											0.3441666666666667											0.5208333333333334											0.4583333333333333
1317	0	16.1481	0.32327023227263774	Bangladesh	0	24.869573	91.852243	-0.2785947095547612		0.3981818181818182											0.3441666666666667											0.5208333333333334											0.4583333333333333
1318	1	11.612	0.2747966023248318	Bangladesh	0	24.987014	91.759142	-0.10301197711015872		0.3981818181818182											0.3441666666666667											0.5208333333333334											0.4583333333333333
1319	1	12.6877	0.27630180059554293	Bangladesh	0	24.923393	91.762376	-0.09894559887441179		0.3981818181818182											0.3441666666666667											0.5208333333333334											0.4583333333333333
1320	0	23.0247	0.2449855192173757	Bangladesh	0	24.899653	91.895214	-0.2034135440272071		0.3981818181818182											0.3441666666666667											0.5208333333333334											0.4583333333333333
1321	1	19.4669	0.2119769679193268	Bangladesh	0	24.87991	92.341227	-0.41310271452850944		0.3981818181818182											0.3441666666666667											0.5208333333333334											0.4583333333333333
1322	1	6.03831	-0.40010586526039105	Bangladesh	2	21.96569633	90.12631226	0.8265191875400842	0.4557142857142858	0.4181818181818182											0.41083333333333333											0.4950000000000001											0.43
1323	1	5.40357	-0.3917625526125541	Bangladesh	2	22.22123146	90.34890747	0.7322284708597225	0.4557142857142858	0.4181818181818182											0.41083333333333333											0.4950000000000001											0.43
1324	1	5.18841	-0.34752972453303527	Bangladesh	2	22.19148445	90.21253967	0.7472042629042331	0.4557142857142858	0.4181818181818182											0.41083333333333333											0.4950000000000001											0.43
1325	1	5.21583	-0.4172891582214318	Bangladesh	2	22.18548012	90.16702271	0.8395574015977062	0.4557142857142858	0.4181818181818182											0.41083333333333333											0.4950000000000001											0.43
1326	1	5.10247	-0.49674479283925227	Bangladesh	2	22.31117249	90.14981842	0.8254587467984683	0.4557142857142858	0.4181818181818182											0.41083333333333333											0.4950000000000001											0.43
1327	1	5.56667	0.05869066569604108	Bangladesh	2	22.07825661	89.9608078	0.15973164004284932	0.4566666666666667	0.4190909090909091											0.41083333333333333											0.4908333333333334											0.4283333333333333
1328	1	6.34069	-0.48062804022281475	Bangladesh	2	22.95446396	90.17703247	0.7636126806865798	0.4566666666666667	0.41545454545454547											0.42083333333333334											0.5025000000000001											0.43083333333333335
1329	1	7.3959	-0.45544775221686223	Bangladesh	2	22.87863922	90.28973389	0.8288202778101533	0.45625000000000004	0.41727272727272724											0.4175											0.4991666666666667											0.43083333333333335
1330	1	5.01894	-0.40273960467109754	Bangladesh	2	22.62155914	90.46509552	0.7979484854261378	0.45625000000000004	0.41727272727272724											0.4175											0.4991666666666667											0.43083333333333335
1331	1	4.99032	-0.5164298001870549	Bangladesh	2	22.50375557	90.38871765	0.7162629325855955	0.45625000000000004	0.41727272727272724											0.4175											0.4991666666666667											0.43083333333333335
1332	1	5.653	-0.5109920933886283	Bangladesh	2	22.83852196	90.07995605	0.6333190694504774	0.45625000000000004	0.41727272727272724											0.4175											0.4991666666666667											0.43083333333333335
1333	1	6.57729	-0.4629502432671072	Bangladesh	2	22.98091507	90.20146179	0.6211705164671515	0.45625000000000004	0.41727272727272724											0.4175											0.4991666666666667											0.43083333333333335
1334	1	5.39076	-0.4754542780565963	Bangladesh	2	22.95251274	90.45058441	0.6015061193390772	0.45625000000000004	0.41727272727272724											0.4175											0.4991666666666667											0.43083333333333335
1335	1	5.99032	-0.482413041329811	Bangladesh	2	22.65419388	90.37312317	0.6412554690837876	0.4566666666666667	0.41545454545454547											0.42083333333333334											0.5025000000000001											0.43083333333333335
1336	1	4.55208	-0.15201589934707677	Bangladesh	2	22.73340607	90.57206726	0.07821564645263446	0.4566666666666667	0.4190909090909091											0.41083333333333333											0.4908333333333334											0.4283333333333333
1337	1	4.87571	-0.3805891841567435	Bangladesh	2	22.78256226	90.47664642	0.7910834329998806	0.4557142857142858	0.4181818181818182											0.41083333333333333											0.4950000000000001											0.43
1338	1	5.64734	-0.405043990107083	Bangladesh	2	23.00479126	90.44017029	0.76265748358817	0.45625000000000004	0.41727272727272724											0.4175											0.4991666666666667											0.43083333333333335
1339	1	6.89905	-0.2816561569780777	Bangladesh	2	22.84865379	90.16622925	0.7541793708788291	0.45625000000000004	0.41727272727272724											0.4175											0.4991666666666667											0.43083333333333335
1340	1	4.63091	-0.28794683160994405	Bangladesh	2	22.91986275	90.08457947	0.757981295033621	0.45625000000000004	0.41727272727272724											0.4175											0.4991666666666667											0.43083333333333335
1341	1	6.13706	-0.21834119025966073	Bangladesh	2	22.76577759	90.60816956	0.7210036747809245	0.4557142857142858	0.4181818181818182											0.41083333333333333											0.4950000000000001											0.43
1342	1	6.50562	-0.20789624562971146	Bangladesh	2	22.80740356	90.63587952	0.7234123004930227	0.4557142857142858	0.4181818181818182											0.41083333333333333											0.4950000000000001											0.43
1343	1	5.95623	-0.29306532079356673	Bangladesh	2	22.53013992	90.70875549	0.7540995755975433	0.4557142857142858	0.4181818181818182											0.41083333333333333											0.4950000000000001											0.43
1344	1	5.10648	0.14138482390360305	Bangladesh	2	22.24249649	90.68228149	0.1555011920017662	0.4566666666666667	0.4190909090909091											0.41083333333333333											0.4908333333333334											0.4283333333333333
1345	1	5.19767	-0.2612653573293075	Bangladesh	2	22.16058159	90.80027008	0.7295363438494596	0.4557142857142858	0.4181818181818182											0.41083333333333333											0.4950000000000001											0.43
1346	1	4.97917	-0.3366914108898589	Bangladesh	2	22.20469666	90.6785202	0.7484630302280983	0.4557142857142858	0.4181818181818182											0.41083333333333333											0.4950000000000001											0.43
1347	1	5.71885	-0.2231423306596627	Bangladesh	2	22.63284111	90.69757843	0.7235586024670547	0.4557142857142858	0.4181818181818182											0.41083333333333333											0.4950000000000001											0.43
1348	1	5.09924	-0.4503140332278465	Bangladesh	2	22.2891655	90.80193329	0.6827216210796399	0.4557142857142858	0.4181818181818182											0.41083333333333333											0.4950000000000001											0.43
1349	1	5.09013	-0.434471476266752	Bangladesh	2	22.24585915	90.80408478	0.7037860729378669	0.4557142857142858	0.4181818181818182											0.41083333333333333											0.4950000000000001											0.43
1350	1	5.0106	-0.40097869067262226	Bangladesh	2	22.33350563	90.80083466	0.6762756570419549	0.4557142857142858	0.4181818181818182											0.41083333333333333											0.4950000000000001											0.43
1351	1	6.27742	-0.2729020465736272	Bangladesh	2	22.64501381	90.13126373	0.7616975934845952	0.4566666666666667	0.41545454545454547											0.42083333333333334											0.5025000000000001											0.43083333333333335
1352	1	5.48814	-0.36261944683350367	Bangladesh	2	22.40590286	90.10586548	0.7243449172876948	0.45625000000000004	0.41727272727272724											0.4175											0.4991666666666667											0.43083333333333335
1353	1	5.35331	-0.31115533685625074	Bangladesh	2	22.6083374	90.37097168	0.6833436912362517	0.4557142857142858	0.4181818181818182											0.41083333333333333											0.4950000000000001											0.43
1354	1	5.40864	-0.3574099711003913	Bangladesh	2	22.53845406	90.19177246	0.6676185881498512	0.4566666666666667	0.41545454545454547											0.42083333333333334											0.5025000000000001											0.43083333333333335
1355	1	5.18182	-0.47461167319930975	Bangladesh	2	22.34441376	90.44532776	0.6807453501548725	0.45625000000000004	0.41727272727272724											0.4175											0.4991666666666667											0.43083333333333335
1356	1	5.57143	-0.5803966750310043	Bangladesh	2	22.4925499	90.47229767	0.7775401065124439	0.45625000000000004	0.41727272727272724											0.4175											0.4991666666666667											0.43083333333333335
1357	1	5.81588	-0.6342714065375825	Bangladesh	2	22.46639633	90.53959656	0.852302786190305	0.45625000000000004	0.41727272727272724											0.4175											0.4991666666666667											0.43083333333333335
1358	1	5.37778	-0.4618819675505245	Bangladesh	2	22.44058228	90.44845581	0.7018167583229714	0.45625000000000004	0.41727272727272724											0.4175											0.4991666666666667											0.43083333333333335
1359	1	4.95139	-0.538482388661407	Bangladesh	2	22.09107208	90.49978638	0.74274253498309	0.45625000000000004	0.41727272727272724											0.4175											0.4991666666666667											0.43083333333333335
1360	1	5.18064	-0.39413836436689326	Bangladesh	2	22.28570366	90.47711945	0.6916769880130522	0.45625000000000004	0.41727272727272724											0.4175											0.4991666666666667											0.43083333333333335
1361	1	6.70787	-0.2925389009781467	Bangladesh	2	21.88615417	90.13941193	0.6927988139010314	0.45625000000000004	0.41727272727272724											0.4175											0.4991666666666667											0.43083333333333335
1362	1	6.03774	-0.35112928907859875	Bangladesh	2	21.93318176	90.20619202	0.6519177377541749	0.45625000000000004	0.41727272727272724											0.4175											0.4991666666666667											0.43083333333333335
1363	1	5.53199	-0.1558121899392027	Bangladesh	2	22.28543091	90.3710022	0.7508960390672751	0.45625000000000004	0.41727272727272724											0.4175											0.4991666666666667											0.43083333333333335
1364	1	5.31475	-0.688686309896875	Bangladesh	2	22.35552406	90.36386108	0.9773107594063772	0.45625000000000004	0.41727272727272724											0.4175											0.4991666666666667											0.43083333333333335
1365	1	5.85902	-0.6883659244597462	Bangladesh	2	22.44343948	90.08617401	0.8806509179152302	0.4566666666666667	0.41545454545454547											0.42083333333333334											0.5025000000000001											0.43083333333333335
1366	1	5.81439	-0.6897574612105573	Bangladesh	2	22.22162056	89.91377258	0.9699114160113733	0.4566666666666667	0.41545454545454547											0.42083333333333334											0.5025000000000001											0.43083333333333335
1367	1	5.26861	-0.6944604374698485	Bangladesh	2	22.37312126	89.99330902	0.9631612419276755	0.4566666666666667	0.41545454545454547											0.42083333333333334											0.5025000000000001											0.43083333333333335
1368	1	5.53312	-0.6595712824948919	Bangladesh	2	22.8112812	90.03126526	0.8097406441019308	0.4566666666666667	0.41545454545454547											0.42083333333333334											0.5025000000000001											0.43083333333333335
1369	1	6.24161	-0.5891909449776201	Bangladesh	2	22.64411736	89.98412323	0.9071531084199566	0.4566666666666667	0.41545454545454547											0.42083333333333334											0.5025000000000001											0.43083333333333335
1370	1	5.81073	-0.5577015485126607	Bangladesh	2	22.77848244	90.01812744	0.837231837786169	0.4566666666666667	0.41545454545454547											0.42083333333333334											0.5025000000000001											0.43083333333333335
1371	1	6.25	-0.6137045902147064	Bangladesh	2	22.45147896	89.96440887	0.9394575400202209	0.4566666666666667	0.41545454545454547											0.42083333333333334											0.5025000000000001											0.43083333333333335
1372	0	5.13235	-0.6146957067241935	Bangladesh	2	22.3026104	90.09187317	0.9482007068569531	0.4557142857142858	0.4181818181818182											0.41083333333333333											0.4950000000000001											0.43
1373	0	6.16438	-0.6322096345365602	Bangladesh	2	22.05379486	89.96896362	0.9409455250924557	0.4557142857142858	0.4181818181818182											0.41083333333333333											0.4950000000000001											0.43
1374	0	8.01235	-0.6765638753538555	Bangladesh	2	22.81302261	90.19140625	0.9716376702601993	0.45625000000000004	0.41727272727272724											0.4175											0.4991666666666667											0.43083333333333335
1375	0	6.84211	-0.6497153415362873	Bangladesh	2	22.6913929	90.38986969	0.8954649784975428	0.4566666666666667	0.41545454545454547											0.42083333333333334											0.5025000000000001											0.43083333333333335
1376	0	7.39506	-0.6509244137785903	Bangladesh	2	22.69126511	90.64044189	0.9744367439963286	0.4557142857142858	0.4181818181818182											0.41083333333333333											0.4950000000000001											0.43
1377	0	7.59259	-0.6630823156556458	Bangladesh	2	22.67541313	90.64997101	0.9745921800981181	0.4557142857142858	0.4181818181818182											0.41083333333333333											0.4950000000000001											0.43
1378	0	5.25974	-0.6741435377749837	Bangladesh	2	22.20350647	90.7699585	0.9750385303435725	0.4557142857142858	0.4181818181818182											0.41083333333333333											0.4950000000000001											0.43
1379	0	4.81429	-0.6487219595419442	Bangladesh	2	22.42351341	90.8555069	0.9321730190604498	0.4557142857142858	0.4181818181818182											0.41083333333333333											0.4950000000000001											0.43
1380	0	6.33333	-0.6483265925561352	Bangladesh	2	22.64741325	90.18733978	0.9814306631242639	0.4566666666666667	0.41545454545454547											0.42083333333333334											0.5025000000000001											0.43083333333333335
1381	0	6.23377	-0.6741738725150428	Bangladesh	2	22.41651535	90.55961609	0.975134206514289	0.45625000000000004	0.41727272727272724											0.4175											0.4991666666666667											0.43083333333333335
1382	0	5.37313	-0.6547299873557015	Bangladesh	2	22.15693474	90.41376495	0.9333620296531001	0.45625000000000004	0.41727272727272724											0.4175											0.4991666666666667											0.43083333333333335
1383	0	5.4321	-0.6403209338594442	Bangladesh	2	22.35434532	90.36138916	0.8647534829077073	0.45625000000000004	0.41727272727272724											0.4175											0.4991666666666667											0.43083333333333335
1384	0	6.8642	-0.6370882598249535	Bangladesh	2	22.48576927	90.08294678	0.8657596237162135	0.4566666666666667	0.41545454545454547											0.42083333333333334											0.5025000000000001											0.43083333333333335
1385	0	6.61728	-0.6212603757408458	Bangladesh	2	22.60641479	89.95751953	0.8000169445499605	0.4566666666666667	0.41545454545454547											0.42083333333333334											0.5025000000000001											0.43083333333333335
1386	0	8.91358	-0.5768316794252702	Bangladesh	2	22.74637604	90.10369873	0.8271756114008939	0.4566666666666667	0.41545454545454547											0.42083333333333334											0.5025000000000001											0.43083333333333335
1387	0	7.35714	-0.5879560459982465	Bangladesh	2	22.70907211	90.37833405	0.8612693429575137	0.4566666666666667	0.41545454545454547											0.42083333333333334											0.5025000000000001											0.43083333333333335
1388	0	7.41176	-0.5569480018435022	Bangladesh	2	22.72194862	90.37955475	0.6813120262464559	0.4566666666666667	0.41545454545454547											0.42083333333333334											0.5025000000000001											0.43083333333333335
1389	0	7.26027	-0.6156529637289845	Bangladesh	2	22.70522499	90.37568665	0.8162297991524526	0.4566666666666667	0.41545454545454547											0.42083333333333334											0.5025000000000001											0.43083333333333335
1390	0	6.7875	-0.6072177690541213	Bangladesh	2	22.69153595	90.35639954	0.7693717112888055	0.4566666666666667	0.41545454545454547											0.42083333333333334											0.5025000000000001											0.43083333333333335
1391	0	7.5	-0.5254719808540035	Bangladesh	2	22.71450233	90.36633301	0.588997435897168	0.4566666666666667	0.41545454545454547											0.42083333333333334											0.5025000000000001											0.43083333333333335
1392	0	6.07407	-0.5661031440148175	Bangladesh	2	22.67348671	90.34939575	0.6872879473345792	0.4566666666666667	0.41545454545454547											0.42083333333333334											0.5025000000000001											0.43083333333333335
1393	0	7.06173	-0.6023888143798241	Bangladesh	2	22.7173748	90.3314209	0.7714524981804884	0.4566666666666667	0.41545454545454547											0.42083333333333334											0.5025000000000001											0.43083333333333335
1394	1	57.2587	-0.6117824361868277	Bangladesh	2	22.18220329	92.17761993	0.97532163643988	0.4557142857142858	0.4181818181818182											0.41083333333333333											0.4950000000000001											0.43
1395	1	9.77287	-0.5831499763526208	Bangladesh	2	23.90049934	91.18393707	0.9792674022566932	0.4566666666666667	0.41545454545454547											0.42083333333333334											0.5025000000000001											0.43083333333333335
1396	1	9.77287	-0.6829261161969593	Bangladesh	2	23.97186279	91.21073914	0.9598330112746637	0.4566666666666667	0.41545454545454547											0.42083333333333334											0.5025000000000001											0.43083333333333335
1397	1	7.25552	-0.690224672493282	Bangladesh	2	23.90994072	91.10330963	0.9021645708655143	0.4566666666666667	0.41545454545454547											0.42083333333333334											0.5025000000000001											0.43083333333333335
1398	1	12.6215	-0.5158524225982924	Bangladesh	2	23.69526482	91.12272644	0.9881841936043894	0.4566666666666667	0.41545454545454547											0.42083333333333334											0.5025000000000001											0.43083333333333335
1399	1	7.38801	-0.46864132464084696	Bangladesh	2	23.92228317	91.0977478	0.9634743673714237	0.4566666666666667	0.41545454545454547											0.42083333333333334											0.5025000000000001											0.43083333333333335
1400	1	7.51735	-0.5766575949424966	Bangladesh	2	24.23133278	91.14128113	0.9819302984398314	0.4566666666666667	0.41545454545454547											0.42083333333333334											0.5025000000000001											0.43083333333333335
1401	1	8.76677	-0.5667821522336657	Bangladesh	2	24.03377533	91.07826996	0.9825050855936552	0.4566666666666667	0.41545454545454547											0.42083333333333334											0.5025000000000001											0.43083333333333335
1402	1	9.69085	-0.6720873178271197	Bangladesh	2	23.17984581	90.73720551	0.9827714228732625	0.45625000000000004	0.41727272727272724											0.4175											0.4991666666666667											0.43083333333333335
1403	1	9.44164	-0.4038098801528145	Bangladesh	2	23.1775322	90.82020569	1.105291104808798	0.457	0.41545454545454547											0.42166666666666663											0.5041666666666668											0.4316666666666667
1404	1	8.19243	-0.6792694674964522	Bangladesh	2	23.2899704	90.80962372	0.9791377806388671	0.45625000000000004	0.41727272727272724											0.4175											0.4991666666666667											0.43083333333333335
1405	1	7.79811	-0.6805252737648169	Bangladesh	2	23.39594269	90.84848022	0.9807767873996862	0.45625000000000004	0.41727272727272724											0.4175											0.4991666666666667											0.43083333333333335
1406	1	6.1336	-0.30936768217491906	Bangladesh	2	23.42141342	90.6396637	0.8397167443521294	0.45625000000000004	0.41727272727272724											0.4175											0.4991666666666667											0.43083333333333335
1407	1	7.37705	-0.4160668979095375	Bangladesh	2	22.19579887	91.89460754	0.9371626779042416	0.4557142857142858	0.4181818181818182											0.41083333333333333											0.4950000000000001											0.43
1408	1	8.58065	-0.4005432749619057	Bangladesh	2	22.07205963	91.8787384	0.9134900933831571	0.4557142857142858	0.4181818181818182											0.41083333333333333											0.4950000000000001											0.43
1409	1	12.8553	-0.3582642680493915	Bangladesh	2	22.34860039	91.95981598	0.8384974965583176	0.4557142857142858	0.4181818181818182											0.41083333333333333											0.4950000000000001											0.43
1410	1	19.8139	-0.3737545374053903	Bangladesh	2	22.6785984	91.7675705	0.8586489416482938	0.4557142857142858	0.4181818181818182											0.41083333333333333											0.4950000000000001											0.43
1411	1	9.61199	-0.4758006500360945	Bangladesh	2	22.53835106	91.83628845	0.8822465525912317	0.4557142857142858	0.4181818181818182											0.41083333333333333											0.4950000000000001											0.43
1412	1	11.7508	-0.46881222477313184	Bangladesh	2	22.43214607	91.84893036	0.9199316081420095	0.4557142857142858	0.4181818181818182											0.41083333333333333											0.4950000000000001											0.43
1413	1	13.1197	-0.23542565308723923	Bangladesh	2	22.84870911	91.50153351	0.39659924391736323	0.4566666666666667	0.4190909090909091											0.41083333333333333											0.4908333333333334											0.4283333333333333
1414	1	8.75089	-0.13738690967146028	Bangladesh	2	22.30862236	91.84835815	0.26488283079746705	0.4566666666666667	0.4190909090909091											0.41083333333333333											0.4908333333333334											0.4283333333333333
1415	1	6.99661	-0.5123685562978316	Bangladesh	2	22.34499359	91.89021301	0.925424120797744	0.4557142857142858	0.4181818181818182											0.41083333333333333											0.4950000000000001											0.43
1416	1	9.58199	-0.6473033256253803	Bangladesh	2	22.47905922	91.91324615	0.7137235577255069	0.4557142857142858	0.4181818181818182											0.41083333333333333											0.4950000000000001											0.43
1417	1	4.73134	-0.2764150913893703	Bangladesh	2	22.46013451	91.47123718	0.8636014543333415	0.457	0.41545454545454547											0.42166666666666663											0.5041666666666668											0.4316666666666667
1418	1	14.388	-0.63717752626018	Bangladesh	2	22.07245064	92.07576752	0.7296706875009931	0.4557142857142858	0.4181818181818182											0.41083333333333333											0.4950000000000001											0.43
1419	1	9.63722	-0.21477804297074282	Bangladesh	2	23.34194946	90.96679688	0.7945697959892705	0.457	0.41545454545454547											0.42166666666666663											0.5041666666666668											0.4316666666666667
1420	1	9.00631	-0.22822160403357727	Bangladesh	2	23.66378021	91.08274841	0.8085407987123353	0.457	0.41545454545454547											0.42166666666666663											0.5041666666666668											0.4316666666666667
1421	1	11.3186	-0.2450090005867835	Bangladesh	2	23.50780296	91.05286407	0.8233273345970287	0.457	0.41545454545454547											0.42166666666666663											0.5041666666666668											0.4316666666666667
1422	1	10.0158	-0.31377312986750555	Bangladesh	2	23.45100594	91.00453949	0.8567457445183497	0.457	0.41545454545454547											0.42166666666666663											0.5041666666666668											0.4316666666666667
1423	1	10.1041	-0.6176495471910508	Bangladesh	2	23.25343704	91.24172211	0.668069236022232	0.4566666666666667	0.41545454545454547											0.42083333333333334											0.5025000000000001											0.43083333333333335
1424	1	15.2555	-0.22598391699048953	Bangladesh	2	23.40686989	91.23194122	0.7451377678367718	0.457	0.41545454545454547											0.42166666666666663											0.5041666666666668											0.4316666666666667
1425	1	9.15773	-0.2828608581618414	Bangladesh	2	23.65726662	91.03935242	0.8234981385844573	0.457	0.41545454545454547											0.42166666666666663											0.5041666666666668											0.4316666666666667
1426	1	7.16088	-0.18716633812982666	Bangladesh	2	23.6946106	90.84159851	0.7066211077731384	0.457	0.41545454545454547											0.42166666666666663											0.5041666666666668											0.4316666666666667
1427	1	21.8454	-0.6643675575090822	Bangladesh	2	23.48716545	91.21746063	0.7512450782055086	0.4566666666666667	0.41545454545454547											0.42083333333333334											0.5025000000000001											0.43083333333333335
1428	1	8.04732	-0.09616958187652115	Bangladesh	2	23.18092537	91.08863068	0.6077081987956298	0.457	0.41545454545454547											0.42166666666666663											0.5041666666666668											0.4316666666666667
1429	1	8.05363	-0.19330807681254616	Bangladesh	2	23.61269188	90.90789032	0.7312186297612042	0.4572727272727273	0.4145454545454545											0.42416666666666664											0.5066666666666667											0.4333333333333334
1430	1	8.09779	-0.2501890593463575	Bangladesh	2	23.15555191	91.12637329	0.8485627330806248	0.4572727272727273	0.4145454545454545											0.42416666666666664											0.5066666666666667											0.4333333333333334
1431	1	7.25552	-0.19409111698799938	Bangladesh	2	23.57978821	90.84766388	0.724351143616339	0.457	0.41545454545454547											0.42166666666666663											0.5041666666666668											0.4316666666666667
1432	1	27.9621	-0.6374911535366329	Bangladesh	2	21.8412571	92.0641861	0.7374211294293757	0.4557142857142858	0.4181818181818182											0.41083333333333333											0.4950000000000001											0.43
1433	1	9.24031	-0.020576098330093655	Bangladesh	2	21.5450058	92.01164246	0.5185697698729993	0.457	0.41545454545454547											0.42166666666666663											0.5041666666666668											0.4316666666666667
1434	1	12.528	-0.011116257021918052	Bangladesh	2	21.64389801	91.96791077	0.6052600553966967	0.457	0.41545454545454547											0.42166666666666663											0.5041666666666668											0.4316666666666667
1435	1	24.1337	-0.06347287012698881	Bangladesh	2	21.07892799	92.1400528	0.540955040277308	0.4572727272727273	0.4145454545454545											0.42416666666666664											0.5066666666666667											0.4333333333333334
1436	1	29.776	-0.5773222361403189	Bangladesh	2	23.0893383	91.50933838	0.6966251037968669	0.4557142857142858	0.4181818181818182											0.41083333333333333											0.4950000000000001											0.43
1437	1	9.28707	-0.5948839914602077	Bangladesh	2	23.01628685	91.40647125	0.9454866917512932	0.4557142857142858	0.4181818181818182											0.41083333333333333											0.4950000000000001											0.43
1438	1	16.9338	-0.6239198912902963	Bangladesh	2	23.14608955	91.39890289	0.8459837119408721	0.4557142857142858	0.4181818181818182											0.41083333333333333											0.4950000000000001											0.43
1439	1	8.32669	-0.496723309776229	Bangladesh	2	22.85541534	91.40638733	0.56700055634869	0.4566666666666667	0.4190909090909091											0.41083333333333333											0.4908333333333334											0.4283333333333333
1440	1	111.776	-0.6603942569138797	Bangladesh	2	23.37571716	91.93192291	0.9187701710973855	0.4557142857142858	0.4181818181818182											0.41083333333333333											0.4950000000000001											0.43
1441	1	10.8107	-0.6450567175523657	Bangladesh	2	23.03759193	90.84844971	0.9285164640813865	0.45625000000000004	0.41727272727272724											0.4175											0.4991666666666667											0.43083333333333335
1442	1	10.224	-0.14485064462379627	Bangladesh	2	23.00889206	90.88493347	0.6661358286110405	0.45625000000000004	0.41727272727272724											0.4175											0.4991666666666667											0.43083333333333335
1443	1	8.11386	-0.1741557427552938	Bangladesh	2	22.93220139	90.73628235	0.620974370782035	0.45625000000000004	0.41727272727272724											0.4175											0.4991666666666667											0.43083333333333335
1444	1	5.49711	-0.12779325494599353	Bangladesh	2	22.6855545	90.84277344	0.5910226888778534	0.45625000000000004	0.41727272727272724											0.4175											0.4991666666666667											0.43083333333333335
1445	1	8.24921	-0.17528598100012302	Bangladesh	2	22.92624664	91.11429596	0.695857230583022	0.45625000000000004	0.41727272727272724											0.4175											0.4991666666666667											0.43083333333333335
1446	1	8.71609	-0.17011530520136145	Bangladesh	2	23.07332802	91.02066803	0.664022439778452	0.45625000000000004	0.41727272727272724											0.4175											0.4991666666666667											0.43083333333333335
1447	1	5.81301	-0.11743070470356246	Bangladesh	2	22.5844574	91.1421051	0.6317547503300601	0.45625000000000004	0.41727272727272724											0.4175											0.4991666666666667											0.43083333333333335
1448	1	8.18497	-0.06222897022534568	Bangladesh	2	22.78673172	91.202034	0.5065314036222492	0.45625000000000004	0.41727272727272724											0.4175											0.4991666666666667											0.43083333333333335
1449	1	8.88055	-0.23728713485927072	Bangladesh	2	22.86180496	91.21107483	0.6871048467579007	0.45625000000000004	0.41727272727272724											0.4175											0.4991666666666667											0.43083333333333335
1450	1	5.84127	-0.2276731605432835	Bangladesh	2	22.64626122	91.19194794	0.7107679108200968	0.45625000000000004	0.41727272727272724											0.4175											0.4991666666666667											0.43083333333333335
1451	1	8.28244	-0.11728083150558144	Bangladesh	2	22.78102112	91.15631866	0.5031342475333305	0.45625000000000004	0.41727272727272724											0.4175											0.4991666666666667											0.43083333333333335
1452	1	80.0978	-0.32646113282782546	Bangladesh	2	22.6581974	92.03797913	0.8314614584157722	0.4557142857142858	0.4181818181818182											0.41083333333333333											0.4950000000000001											0.43
1453	0	8.32099	-0.261418237063531	Bangladesh	2	23.97020149	91.10179138	0.7831929893490049	0.4566666666666667	0.41545454545454547											0.42083333333333334											0.5025000000000001											0.43083333333333335
1454	0	6.90123	-0.22908526705957827	Bangladesh	2	23.88346672	90.95894623	0.7347206283400797	0.4566666666666667	0.41545454545454547											0.42083333333333334											0.5025000000000001											0.43083333333333335
1455	0	9.45588	-0.20394426119993148	Bangladesh	2	23.21697235	90.66539001	0.7234466144171173	0.45625000000000004	0.41727272727272724											0.4175											0.4991666666666667											0.43083333333333335
1456	0	6.07895	-0.19811352833119306	Bangladesh	2	23.41997147	90.62505341	0.7229743013823124	0.45625000000000004	0.41727272727272724											0.4175											0.4991666666666667											0.43083333333333335
1457	0	17.7901	-0.254084207852036	Bangladesh	2	22.00231361	92.10980225	0.7510583532297542	0.4557142857142858	0.4181818181818182											0.41083333333333333											0.4950000000000001											0.43
1458	0	5.22667	-0.2744605767139242	Bangladesh	2	22.4991169	91.44324493	1.2200834792505941	0.457	0.41545454545454547											0.42166666666666663											0.5041666666666668											0.4316666666666667
1459	0	14.8025	-0.1843101225109712	Bangladesh	2	23.22613144	91.30888367	0.714124048000759	0.4566666666666667	0.41545454545454547											0.42083333333333334											0.5025000000000001											0.43083333333333335
1460	0	6.92647	-0.20800342041140402	Bangladesh	2	23.68707275	90.76715088	1.2589974398213672	0.457	0.41545454545454547											0.42166666666666663											0.5041666666666668											0.4316666666666667
1461	0	14.5432	-0.2176934209430505	Bangladesh	2	23.48008537	91.14959717	1.1229887402147745	0.457	0.41545454545454547											0.42166666666666663											0.5041666666666668											0.4316666666666667
1462	0	9.62963	-0.015545316679780763	Bangladesh	2	21.7481308	92.08014679	0.5548794105652527	0.4557142857142858	0.4181818181818182											0.41083333333333333											0.4950000000000001											0.43
1463	0	6.39024	-0.24540387220346402	Bangladesh	2	21.5116539	91.96495819	1.1385003137192953	0.457	0.41545454545454547											0.42166666666666663											0.5041666666666668											0.4316666666666667
1464	0	9.24691	0.008870726007541047	Bangladesh	2	23.00068855	91.40445709	0.49499403456400337	0.4557142857142858	0.4181818181818182											0.41083333333333333											0.4950000000000001											0.43
1465	0	83.4074	-0.35544178013463557	Bangladesh	2	23.09137726	91.9760437	0.7386296208322229	0.4557142857142858	0.4181818181818182											0.41083333333333333											0.4950000000000001											0.43
1466	0	9.49383	-0.019993602289432533	Bangladesh	2	22.92949104	90.85391235	0.49295556035572025	0.45625000000000004	0.41727272727272724											0.4175											0.4991666666666667											0.43083333333333335
1467	0	7.82716	0.0362422446594233	Bangladesh	2	22.92864609	91.13496399	0.467323144901215	0.45625000000000004	0.41727272727272724											0.4175											0.4991666666666667											0.43083333333333335
1468	0	8.5679	-0.07398332223999027	Bangladesh	2	23.025383	91.08078766	0.6022626543904015	0.4557142857142858	0.4181818181818182											0.41083333333333333											0.4950000000000001											0.43
1469	0	37.9506	-0.28652732148148086	Bangladesh	2	22.635149	92.18826294	0.698624413442773	0.4557142857142858	0.4181818181818182											0.41083333333333333											0.4950000000000001											0.43
1470	0	19.3704	-0.21449210762926976	Bangladesh	2	22.3877964	91.81411743	0.6288645562896833	0.4566666666666667	0.41545454545454547											0.42083333333333334											0.5025000000000001											0.43083333333333335
1471	0	13.0667	-0.19225266934061827	Bangladesh	2	22.35141373	91.82670593	0.5826796195506321	0.4566666666666667	0.41545454545454547											0.42083333333333334											0.5025000000000001											0.43083333333333335
1472	0	9.76812	-0.33480696902355744	Bangladesh	2	22.33405876	91.84255219	0.7149896447178626	0.4566666666666667	0.41545454545454547											0.42083333333333334											0.5025000000000001											0.43083333333333335
1473	0	9.72368	-0.3497840748254988	Bangladesh	2	22.37921524	91.84666443	0.8345258202702085	0.4566666666666667	0.41545454545454547											0.42083333333333334											0.5025000000000001											0.43083333333333335
1474	0	10.3662	-0.3629731206792787	Bangladesh	2	22.36170959	91.84931946	0.8145992996677015	0.4566666666666667	0.41545454545454547											0.42083333333333334											0.5025000000000001											0.43083333333333335
1475	0	7.02564	-0.2955976431342342	Bangladesh	2	22.2830925	91.77570343	0.7368377635388679	0.4566666666666667	0.41545454545454547											0.42083333333333334											0.5025000000000001											0.43083333333333335
1476	0	12.4211	-0.3449213174483645	Bangladesh	2	22.33900452	91.80838776	0.7730757452084932	0.4566666666666667	0.41545454545454547											0.42083333333333334											0.5025000000000001											0.43083333333333335
1477	0	11.0417	-0.2556768128380308	Bangladesh	2	22.32968521	91.82486725	0.5624619812632826	0.4566666666666667	0.41545454545454547											0.42083333333333334											0.5025000000000001											0.43083333333333335
1478	0	9.77193	-0.4667831646087055	Bangladesh	2	22.33237839	91.78240204	0.5080025001851244	0.4566666666666667	0.41545454545454547											0.42083333333333334											0.5025000000000001											0.43083333333333335
1479	0	11.0986	-0.5537986160202162	Bangladesh	2	22.34913254	91.83828735	0.6270494797909447	0.4566666666666667	0.41545454545454547											0.42083333333333334											0.5025000000000001											0.43083333333333335
1480	0	10.4429	-0.5032540923544225	Bangladesh	2	22.33660126	91.83404541	0.5713076469659472	0.4566666666666667	0.41545454545454547											0.42083333333333334											0.5025000000000001											0.43083333333333335
1481	0	17.35	-0.5053124106146956	Bangladesh	2	22.36293221	91.79637146	0.6079457750449522	0.4566666666666667	0.41545454545454547											0.42083333333333334											0.5025000000000001											0.43083333333333335
1482	0	13.7662	-0.5820660604824307	Bangladesh	2	22.34884834	91.80964661	0.7312601401231813	0.4566666666666667	0.41545454545454547											0.42083333333333334											0.5025000000000001											0.43083333333333335
1483	0	12.3433	-0.5522474721777868	Bangladesh	2	22.34106827	91.78409576	0.5497634649279228	0.4566666666666667	0.41545454545454547											0.42083333333333334											0.5025000000000001											0.43083333333333335
1484	0	17.5802	-0.6054462128369542	Bangladesh	2	22.37152672	91.81359863	0.6319781243165297	0.4566666666666667	0.41545454545454547											0.42083333333333334											0.5025000000000001											0.43083333333333335
1485	0	6.65909	-0.21199055134561975	Bangladesh	2	22.2539959	91.80350494	0.7732987759815272	0.457	0.41545454545454547											0.42166666666666663											0.5041666666666668											0.4316666666666667
1486	1	9.41987	-0.3374111672503351	Bangladesh	2	23.92714882	90.17498779	0.36680429807177894	0.4557142857142858	0.4181818181818182											0.41083333333333333											0.4950000000000001											0.43
1487	1	7.04943	-0.023587072198053005	Bangladesh	2	23.73984909	90.27325439	0.6168822617434748	0.457	0.41545454545454547											0.42166666666666663											0.5041666666666668											0.4316666666666667
1488	1	7.84502	-0.14017709984077276	Bangladesh	2	23.66710091	90.41118622	0.7258313525557315	0.457	0.41545454545454547											0.42166666666666663											0.5041666666666668											0.4316666666666667
1489	1	11.2143	-0.09083834761739229	Bangladesh	2	23.88547516	90.28971863	0.6323186067177057	0.457	0.41545454545454547											0.42166666666666663											0.5041666666666668											0.4316666666666667
1490	1	11.901	-0.1912606156114634	Bangladesh	2	23.91273117	90.25691223	0.7318848938082663	0.457	0.41545454545454547											0.42166666666666663											0.5041666666666668											0.4316666666666667
1491	1	11.7539	0.13933191749408103	Bangladesh	2	23.90744591	90.3098526	0.6419027677723765	0.457	0.41545454545454547											0.42166666666666663											0.5041666666666668											0.4316666666666667
1492	1	8.02208	-0.39045667358765757	Bangladesh	2	23.33813667	89.7307663	0.26127390579724274	0.4566666666666667	0.4190909090909091											0.41083333333333333											0.4908333333333334											0.4283333333333333
1493	1	9.43533	-0.25354664446659936	Bangladesh	2	23.59610558	89.58400726	0.319447683996088	0.4557142857142858	0.4181818181818182											0.41083333333333333											0.4950000000000001											0.43
1494	1	7.41325	-0.22826903214748523	Bangladesh	2	23.39307404	89.78360748	0.4345367206409688	0.4557142857142858	0.4181818181818182											0.41083333333333333											0.4950000000000001											0.43
1495	1	12.6688	-0.2559549355282895	Bangladesh	2	24.01609612	90.28019714	1.0108012638982768	0.457	0.41545454545454547											0.42166666666666663											0.5041666666666668											0.4316666666666667
1496	1	17.0883	-0.2615698538411495	Bangladesh	2	24.13841629	90.41637421	1.0228197203250011	0.457	0.41545454545454547											0.42166666666666663											0.5041666666666668											0.4316666666666667
1497	1	11.7697	-0.2778941296532263	Bangladesh	2	24.02660179	90.58853912	1.0429289857606678	0.457	0.41545454545454547											0.42166666666666663											0.5041666666666668											0.4316666666666667
1498	1	16.2366	-0.31042303560011325	Bangladesh	2	24.17630577	90.50370789	1.1082187109637056	0.457	0.41545454545454547											0.42166666666666663											0.5041666666666668											0.4316666666666667
1499	1	4.73186	-0.5258730346752809	Bangladesh	2	23.10075951	89.82106018	0.9270690493817865	0.4557142857142858	0.4181818181818182											0.41083333333333333											0.4950000000000001											0.43
1500	1	5.00631	-0.5409962459570877	Bangladesh	2	23.24700356	89.9077301	0.8213518443057523	0.4557142857142858	0.4181818181818182											0.41083333333333333											0.4950000000000001											0.43
1501	1	22.7792	-0.5355715783723081	Bangladesh	2	25.28215981	89.78726959	0.89068560463774	0.45625000000000004	0.41727272727272724											0.4175											0.4991666666666667											0.43083333333333335
1502	1	18.1483	-0.5453915542960472	Bangladesh	2	24.75457954	89.89672852	0.8424941426159624	0.45625000000000004	0.41727272727272724											0.4175											0.4991666666666667											0.43083333333333335
1503	1	18.653	-0.5306826353030515	Bangladesh	2	24.88457298	89.74078369	0.8540573748764955	0.45625000000000004	0.41727272727272724											0.4175											0.4991666666666667											0.43083333333333335
1504	1	17.3912	-0.48979099832080153	Bangladesh	2	24.70039558	89.86728668	0.4320681627716757	0.45625000000000004	0.41727272727272724											0.4175											0.4991666666666667											0.43083333333333335
1505	1	7.51118	-0.38964197851186777	Bangladesh	2	24.10994339	91.00761414	0.38955449691301836	0.4566666666666667	0.41545454545454547											0.42083333333333334											0.5025000000000001											0.43083333333333335
1506	1	9.95584	-0.5444236572566128	Bangladesh	2	24.50671577	90.84048462	0.3257912231987391	0.4566666666666667	0.4190909090909091											0.41083333333333333											0.4908333333333334											0.4283333333333333
1507	1	8.8612	-0.3888827960107302	Bangladesh	2	24.3873539	90.86699677	0.36345768664086225	0.4557142857142858	0.4181818181818182											0.41083333333333333											0.4950000000000001											0.43
1508	1	6.33438	-0.46704712509408103	Bangladesh	2	24.36224174	90.96768188	0.5483964566011451	0.4557142857142858	0.4181818181818182											0.41083333333333333											0.4950000000000001											0.43
1509	1	6.21875	-0.3987824625567031	Bangladesh	2	23.13830948	90.30589294	0.7443530439854956	0.4557142857142858	0.4181818181818182											0.41083333333333333											0.4950000000000001											0.43
1510	1	7.75697	-0.3925499430598815	Bangladesh	2	23.43745613	90.13321686	0.6162941507440655	0.4557142857142858	0.4181818181818182											0.41083333333333333											0.4950000000000001											0.43
1511	1	9.63175	-0.4248435784714202	Bangladesh	2	23.83989143	89.93590546	0.6943922569524009	0.4557142857142858	0.4181818181818182											0.41083333333333333											0.4950000000000001											0.43
1512	1	10.3245	-0.37170426236714443	Bangladesh	2	23.92960167	90.05415344	0.3306541749733297	0.4557142857142858	0.4181818181818182											0.41083333333333333											0.4950000000000001											0.43
1513	1	6.13527	-0.33283830850724677	Bangladesh	2	23.55255699	90.62993622	0.24915399886831724	0.4557142857142858	0.4181818181818182											0.41083333333333333											0.4950000000000001											0.43
1514	1	6.875	-0.3927879312796565	Bangladesh	2	23.63961983	90.40021515	0.5068422182616175	0.4557142857142858	0.4181818181818182											0.41083333333333333											0.4950000000000001											0.43
1515	1	6.89535	-0.3760487757603947	Bangladesh	2	23.54222488	90.47799683	0.5866497848168357	0.4557142857142858	0.4181818181818182											0.41083333333333333											0.4950000000000001											0.43
1516	1	14.8107	-0.148242141624926	Bangladesh	2	25.07613182	90.43296051	0.5810206228646702	0.457	0.41545454545454547											0.42166666666666663											0.5041666666666668											0.4316666666666667
1517	1	18.735	-0.6297832009221669	Bangladesh	2	24.5607605	90.18334961	0.6046726291768607	0.45625000000000004	0.41727272727272724											0.4175											0.4991666666666667											0.43083333333333335
1518	1	14.6498	-0.5985427032687849	Bangladesh	2	24.73509216	90.54346466	0.5550420346266052	0.45625000000000004	0.41727272727272724											0.4175											0.4991666666666667											0.43083333333333335
1519	1	13.7539	-0.613667563513721	Bangladesh	2	24.62496948	90.59248352	0.5328325860291883	0.45625000000000004	0.41727272727272724											0.4175											0.4991666666666667											0.43083333333333335
1520	1	15.877	-0.258325167601379	Bangladesh	2	24.76404381	90.36279297	0.8097662938056014	0.457	0.41545454545454547											0.42166666666666663											0.5041666666666668											0.4316666666666667
1521	1	13.3754	-0.6440478436505198	Bangladesh	2	24.56035233	90.57889557	0.634930881721929	0.45625000000000004	0.41727272727272724											0.4175											0.4991666666666667											0.43083333333333335
1522	1	15.7666	-0.6475332339219245	Bangladesh	2	24.87859917	90.3628006	0.6643870463289544	0.45625000000000004	0.41727272727272724											0.4175											0.4991666666666667											0.43083333333333335
1523	1	14.1514	-0.26677193399112753	Bangladesh	2	24.62243271	90.4668045	0.6273143428350125	0.4572727272727273	0.4145454545454545											0.42416666666666664											0.5066666666666667											0.4333333333333334
1524	1	7.94426	-0.6520225198588525	Bangladesh	2	23.72030258	90.59133911	0.6792482632717928	0.4566666666666667	0.41545454545454547											0.42083333333333334											0.5025000000000001											0.43083333333333335
1525	1	7.35424	-0.2537566594372095	Bangladesh	2	23.63845444	90.48882294	0.6457747900859615	0.457	0.41545454545454547											0.42166666666666663											0.5041666666666668											0.4316666666666667
1526	1	7.69256	-0.22214235233929747	Bangladesh	2	23.69002533	90.49838257	0.6446344116775071	0.457	0.41545454545454547											0.42166666666666663											0.5041666666666668											0.4316666666666667
1527	1	11.7855	-0.3735823517998793	Bangladesh	2	24.13540077	90.82731628	0.4242511528741156	0.4566666666666667	0.41545454545454547											0.42083333333333334											0.5025000000000001											0.43083333333333335
1528	1	8.95584	-0.4340417567825543	Bangladesh	2	23.93448067	90.75028992	0.44483526312122973	0.4566666666666667	0.41545454545454547											0.42083333333333334											0.5025000000000001											0.43083333333333335
1529	1	6.88179	-0.3441357189360688	Bangladesh	2	23.87540436	90.88230133	0.39021422689903074	0.4566666666666667	0.41545454545454547											0.42083333333333334											0.5025000000000001											0.43083333333333335
1530	1	10.2019	-0.5065304908957182	Bangladesh	2	23.9723835	90.70075226	0.41416064544717257	0.4566666666666667	0.41545454545454547											0.42083333333333334											0.5025000000000001											0.43083333333333335
1531	1	6.73817	-0.2654386224619083	Bangladesh	2	24.77570343	91.10004425	0.6677432425245218	0.457	0.41545454545454547											0.42166666666666663											0.5041666666666668											0.4316666666666667
1532	1	10.0757	-0.23579460188267565	Bangladesh	2	24.60061073	90.81549835	0.6939324614987543	0.457	0.41545454545454547											0.42166666666666663											0.5041666666666668											0.4316666666666667
1533	1	10.3533	-0.22010080988181752	Bangladesh	2	24.88110161	90.81848907	0.731502227279762	0.457	0.41545454545454547											0.42166666666666663											0.5041666666666668											0.4316666666666667
1534	1	10.8045	-0.5601940592304273	Bangladesh	2	23.71407318	89.73886108	0.4318453063057053	0.4557142857142858	0.4181818181818182											0.41083333333333333											0.4950000000000001											0.43
1535	1	10.4869	-0.4761892694641045	Bangladesh	2	23.75623894	89.65516663	0.6397445631346147	0.4557142857142858	0.4181818181818182											0.41083333333333333											0.4950000000000001											0.43
1536	1	7.06107	-0.40561647744592094	Bangladesh	2	23.07554626	90.49002838	0.5922870868750355	0.4557142857142858	0.4181818181818182											0.41083333333333333											0.4950000000000001											0.43
1537	1	7.36264	-0.5756451907793013	Bangladesh	2	23.39506912	90.25200653	0.859982430542886	0.4557142857142858	0.4181818181818182											0.41083333333333333											0.4950000000000001											0.43
1538	1	30.4038	-0.5432745481155267	Bangladesh	2	25.16856575	90.16566467	0.7676722418258225	0.45625000000000004	0.41727272727272724											0.4175											0.4991666666666667											0.43083333333333335
1539	1	19.0284	-0.6524399847596367	Bangladesh	2	25.00332069	90.04432678	0.8714959517918546	0.45625000000000004	0.41727272727272724											0.4175											0.4991666666666667											0.43083333333333335
1540	1	14.7066	0.10543932124983474	Bangladesh	2	24.51480865	89.82168579	0.5869261299640516	0.457	0.41545454545454547											0.42166666666666663											0.5041666666666668											0.4316666666666667
1541	1	16.265	0.1057633524547503	Bangladesh	2	24.41161537	90.05667114	0.8183751929244012	0.457	0.41545454545454547											0.42166666666666663											0.5041666666666668											0.4316666666666667
1542	1	14.7445	0.09454503941439392	Bangladesh	2	24.52420044	89.90094757	0.8227514104947156	0.457	0.41545454545454547											0.42166666666666663											0.5041666666666668											0.4316666666666667
1543	1	19.2997	0.03950865128079552	Bangladesh	2	24.66006088	90.01599884	0.8010116839671463	0.457	0.41545454545454547											0.42166666666666663											0.5041666666666668											0.4316666666666667
1544	1	10.8486	0.040433183853296084	Bangladesh	2	24.06459427	89.99445343	0.7328440798998216	0.457	0.41545454545454547											0.42166666666666663											0.5041666666666668											0.4316666666666667
1545	1	22.3533	0.10241473306359104	Bangladesh	2	24.37798691	90.17547607	0.8376300600966847	0.4572727272727273	0.4145454545454545											0.42416666666666664											0.5066666666666667											0.4333333333333334
1546	0	10.8519	-0.4040971018046313	Bangladesh	2	23.77541161	90.42012024	0.7859133018459502	0.45625000000000004	0.41727272727272724											0.4175											0.4991666666666667											0.43083333333333335
1547	0	9.83951	-0.32475730765594696	Bangladesh	2	23.78100014	90.43113709	0.6101039535329195	0.45625000000000004	0.41727272727272724											0.4175											0.4991666666666667											0.43083333333333335
1548	0	11.2593	0.19389371988831627	Bangladesh	2	23.86266327	90.40682983	0.6311532893149977	0.4572727272727273	0.4145454545454545											0.42416666666666664											0.5066666666666667											0.4333333333333334
1549	0	9.87719	0.1557018005669335	Bangladesh	2	23.61314011	90.11798859	0.5930595659685993	0.457	0.41545454545454547											0.42166666666666663											0.5041666666666668											0.4316666666666667
1550	0	7.8642	0.1942677174229517	Bangladesh	2	23.70928574	90.46102142	0.6004075171525888	0.457	0.41545454545454547											0.42166666666666663											0.5041666666666668											0.4316666666666667
1551	0	7.54321	0.141576660727264	Bangladesh	2	23.75246429	90.45482635	0.5302096963284991	0.4572727272727273	0.4145454545454545											0.42416666666666664											0.5066666666666667											0.4333333333333334
1552	0	9.87692	0.1536234606035552	Bangladesh	2	23.82567215	90.24649811	0.5494743822875539	0.457	0.41545454545454547											0.42166666666666663											0.5041666666666668											0.4316666666666667
1553	0	9.55556	0.15570258025458605	Bangladesh	2	23.87678337	90.37434387	0.5930872086131772	0.4572727272727273	0.4145454545454545											0.42416666666666664											0.5066666666666667											0.4333333333333334
1554	0	9.01235	-0.15666807844551198	Bangladesh	2	23.4686985	90.02583313	0.6321712921232848	0.4566666666666667	0.4190909090909091											0.41083333333333333											0.4908333333333334											0.4283333333333333
1555	0	13.8148	0.16473555010280022	Bangladesh	2	23.99278259	90.30635834	0.6413548809895284	0.457	0.41545454545454547											0.42166666666666663											0.5041666666666668											0.4316666666666667
1556	0	11.7037	0.1379959728083048	Bangladesh	2	23.92280006	90.39815521	0.7152697831706419	0.4572727272727273	0.4145454545454545											0.42416666666666664											0.5066666666666667											0.4333333333333334
1557	0	13.3333	0.21295667412758235	Bangladesh	2	24.12612152	90.56764984	0.8421653605197532	0.457	0.41545454545454547											0.42166666666666663											0.5041666666666668											0.4316666666666667
1558	0	21.5802	-0.21002016649415328	Bangladesh	2	25.1786232	89.75981903	0.826969128383642	0.45625000000000004	0.41727272727272724											0.4175											0.4991666666666667											0.43083333333333335
1559	0	18.7407	-0.25296296471455326	Bangladesh	2	24.8068428	89.85946655	0.7142297617508265	0.45625000000000004	0.41727272727272724											0.4175											0.4991666666666667											0.43083333333333335
1560	0	12.4815	-0.2473589335839647	Bangladesh	2	24.44837379	90.79293823	0.7318542500577246	0.4557142857142858	0.4181818181818182											0.41083333333333333											0.4950000000000001											0.43
1561	0	10.3289	-0.432882532438039	Bangladesh	2	23.85803032	90.00482941	0.778512930063949	0.4557142857142858	0.4181818181818182											0.41083333333333333											0.4950000000000001											0.43
1562	0	14.6173	-0.43115726434291046	Bangladesh	2	24.61768341	90.27870178	0.7722246570077452	0.45625000000000004	0.41727272727272724											0.4175											0.4991666666666667											0.43083333333333335
1563	0	15.1728	-0.36398710894755	Bangladesh	2	24.75061417	90.41770935	1.2880579104639207	0.4572727272727273	0.4145454545454545											0.42416666666666664											0.5066666666666667											0.4333333333333334
1564	0	7.7037	-0.49585788881053294	Bangladesh	2	23.8355999	90.61485291	0.6497134388252951	0.4566666666666667	0.41545454545454547											0.42083333333333334											0.5025000000000001											0.43083333333333335
1565	0	7.74286	-0.3297610766480773	Bangladesh	2	23.63224411	90.47909546	1.3157923319877538	0.457	0.41545454545454547											0.42166666666666663											0.5041666666666668											0.4316666666666667
1566	0	7.95062	-0.2814655233957785	Bangladesh	2	23.6879673	90.51542664	1.296656248880406	0.457	0.41545454545454547											0.42166666666666663											0.5041666666666668											0.4316666666666667
1567	0	8.17284	-0.3224150807215097	Bangladesh	2	23.79589653	90.53126526	0.7474268954944063	0.4566666666666667	0.41545454545454547											0.42083333333333334											0.5025000000000001											0.43083333333333335
1568	0	10.3333	-0.3823479340764018	Bangladesh	2	23.94682693	90.63384247	0.7064545190330567	0.4566666666666667	0.41545454545454547											0.42083333333333334											0.5025000000000001											0.43083333333333335
1569	0	10.1852	-0.45950398573539697	Bangladesh	2	23.64886665	89.53953552	0.6888923495238349	0.4557142857142858	0.4181818181818182											0.41083333333333333											0.4950000000000001											0.43
1570	0	20.2222	-0.700319050154188	Bangladesh	2	25.03024483	90.01260376	0.8956554760564706	0.45625000000000004	0.41727272727272724											0.4175											0.4991666666666667											0.43083333333333335
1571	0	17.5802	-0.396453094626547	Bangladesh	2	24.64737511	90.00199127	1.1783109816526778	0.457	0.41545454545454547											0.42166666666666663											0.5041666666666668											0.4316666666666667
1572	0	9.40741	-0.6294267364729622	Bangladesh	2	23.81811905	90.4267807	0.972318301798508	0.4566666666666667	0.41545454545454547											0.42083333333333334											0.5025000000000001											0.43083333333333335
1573	0	11.2973	-0.368134006108426	Bangladesh	2	23.71405411	90.41255188	1.0647174883414967	0.4572727272727273	0.4145454545454545											0.42416666666666664											0.5066666666666667											0.4333333333333334
1574	0	10.4568	-0.37540005087391376	Bangladesh	2	23.77830505	90.35616302	1.0685509981443544	0.4572727272727273	0.4145454545454545											0.42416666666666664											0.5066666666666667											0.4333333333333334
1575	0	8.58442	-0.3576038668200467	Bangladesh	2	23.69510078	90.43608093	1.1507583243247579	0.4572727272727273	0.4145454545454545											0.42416666666666664											0.5066666666666667											0.4333333333333334
1576	0	11.4815	-0.3389974836338377	Bangladesh	2	23.76284027	90.42168427	1.2811881329001837	0.4572727272727273	0.4145454545454545											0.42416666666666664											0.5066666666666667											0.4333333333333334
1577	0	10.9342	-0.30596738568758125	Bangladesh	2	23.7136879	90.41979218	1.1027056953243328	0.4572727272727273	0.4145454545454545											0.42416666666666664											0.5066666666666667											0.4333333333333334
1578	0	11.5432	-0.2721663981290937	Bangladesh	2	23.82333565	90.3781662	0.8587431663877525	0.4572727272727273	0.4145454545454545											0.42416666666666664											0.5066666666666667											0.4333333333333334
1579	0	8.58442	-0.3232657153982687	Bangladesh	2	23.69275284	90.43688965	0.8658605104742402	0.4572727272727273	0.4145454545454545											0.42416666666666664											0.5066666666666667											0.4333333333333334
1580	0	8.24691	-0.19704078351119877	Bangladesh	2	23.75522995	90.44707489	0.762249113377099	0.457	0.41545454545454547											0.42166666666666663											0.5041666666666668											0.4316666666666667
1581	0	12.1111	-0.3003332226058181	Bangladesh	2	23.71931839	90.38926697	0.9448731565765148	0.4572727272727273	0.4145454545454545											0.42416666666666664											0.5066666666666667											0.4333333333333334
1582	0	10.9863	-0.24124182251474474	Bangladesh	2	23.71660423	90.39103699	1.1126025855555837	0.457	0.41545454545454547											0.42166666666666663											0.5041666666666668											0.4316666666666667
1583	0	10.4074	-0.24754451816828693	Bangladesh	2	23.78807068	90.35177612	1.0031718693843983	0.457	0.41545454545454547											0.42166666666666663											0.5041666666666668											0.4316666666666667
1584	0	10.3418	-0.262432785817547	Bangladesh	2	23.75893021	90.35583496	0.7307690159914193	0.45625000000000004	0.41727272727272724											0.4175											0.4991666666666667											0.43083333333333335
1585	0	12.8395	-0.28369520740283377	Bangladesh	2	23.7645874	90.37947845	0.805034529317806	0.45625000000000004	0.41727272727272724											0.4175											0.4991666666666667											0.43083333333333335
1586	0	8.97531	-0.2077399631019758	Bangladesh	2	23.83681488	90.35238647	0.7237451773641267	0.4566666666666667	0.41545454545454547											0.42083333333333334											0.5025000000000001											0.43083333333333335
1587	0	11.5432	-0.020392090170897298	Bangladesh	2	23.82301712	90.37773132	0.48655162166447236	0.4566666666666667	0.41545454545454547											0.42083333333333334											0.5025000000000001											0.43083333333333335
1588	0	13.5185	-0.2688190632791413	Bangladesh	2	23.74594879	90.40636444	0.8520064342252299	0.457	0.41545454545454547											0.42166666666666663											0.5041666666666668											0.4316666666666667
1589	0	10.2716	-0.3407714071780066	Bangladesh	2	23.75999832	90.43135071	0.7848324333756262	0.45625000000000004	0.41727272727272724											0.4175											0.4991666666666667											0.43083333333333335
1590	0	11.0	-0.24785157394119822	Bangladesh	2	23.73020554	90.42845917	0.8697400306272904	0.4572727272727273	0.4145454545454545											0.42416666666666664											0.5066666666666667											0.4333333333333334
1591	0	8.42466	-0.19077267806626827	Bangladesh	2	23.68725395	90.40764618	0.7466129171886324	0.4572727272727273	0.4145454545454545											0.42416666666666664											0.5066666666666667											0.4333333333333334
1592	0	11.5844	-0.17901168392512748	Bangladesh	2	23.7190094	90.42030334	0.751353894173303	0.4572727272727273	0.4145454545454545											0.42416666666666664											0.5066666666666667											0.4333333333333334
1593	0	13.8765	-0.150074923895676	Bangladesh	2	23.75920296	90.39823914	0.6819549371928064	0.4572727272727273	0.4145454545454545											0.42416666666666664											0.5066666666666667											0.4333333333333334
1594	0	11.1481	-0.24034481050712253	Bangladesh	2	23.86779022	90.3921051	0.9521670635237305	0.4572727272727273	0.4145454545454545											0.42416666666666664											0.5066666666666667											0.4333333333333334
1595	1	4.90536	-0.4051476008316758	Bangladesh	2	22.7481575	89.7978363	0.8818948564386905	0.4557142857142858	0.4181818181818182											0.41083333333333333											0.4950000000000001											0.43
1596	1	4.7918	-0.5235867137080885	Bangladesh	2	22.81254959	89.87905121	0.5634128104227177	0.4566666666666667	0.4190909090909091											0.41083333333333333											0.4908333333333334											0.4283333333333333
1597	1	5.29338	-0.44071091213003044	Bangladesh	2	22.65212059	89.87773132	0.3818383470876445	0.4557142857142858	0.4181818181818182											0.41083333333333333											0.4950000000000001											0.43
1598	1	6.09148	-0.3506756827479973	Bangladesh	2	22.42943573	89.67494965	0.3100251029263085	0.4557142857142858	0.4181818181818182											0.41083333333333333											0.4950000000000001											0.43
1599	1	6.3123	-0.3994415479924742	Bangladesh	2	22.3965435	89.77999878	0.5161110975234209	0.4557142857142858	0.4181818181818182											0.41083333333333333											0.4950000000000001											0.43
1600	1	5.91483	-0.599363374785765	Bangladesh	2	22.39170074	89.79852295	0.5443288027871269	0.4557142857142858	0.4181818181818182											0.41083333333333333											0.4950000000000001											0.43
1601	1	14.8991	-0.5878503176290419	Bangladesh	2	23.76053619	88.95001221	0.560529459981743	0.4566666666666667	0.41545454545454547											0.42083333333333334											0.5025000000000001											0.43083333333333335
1602	1	13.1262	-0.46362766671206906	Bangladesh	2	23.57530975	88.90821838	0.39696428175145776	0.4566666666666667	0.41545454545454547											0.42083333333333334											0.5025000000000001											0.43083333333333335
1603	1	14.2271	-0.5692397688376615	Bangladesh	2	23.61753464	88.69176483	0.5165515371595067	0.4566666666666667	0.41545454545454547											0.42083333333333334											0.5025000000000001											0.43083333333333335
1604	1	12.0946	-0.6550884860070777	Bangladesh	2	23.45790291	88.80441284	0.867825983160748	0.4566666666666667	0.41545454545454547											0.42083333333333334											0.5025000000000001											0.43083333333333335
1605	1	8.39748	-0.20997177778598697	Bangladesh	2	23.27538681	89.29701233	0.6520424929596738	0.4566666666666667	0.4190909090909091											0.41083333333333333											0.4908333333333334											0.4283333333333333
1606	1	10.164	0.1403394696562783	Bangladesh	2	23.22842598	88.96605682	0.54425183400772	0.457	0.41545454545454547											0.42166666666666663											0.5041666666666668											0.4316666666666667
1607	1	7.72871	0.19135977920177977	Bangladesh	2	22.99698257	89.0493927	0.7359102221743875	0.457	0.41545454545454547											0.42166666666666663											0.5041666666666668											0.4316666666666667
1608	1	4.55205	0.18286883969204853	Bangladesh	2	22.84413719	89.30057526	0.7204154431734655	0.457	0.41545454545454547											0.42166666666666663											0.5041666666666668											0.4316666666666667
1609	1	8.07886	0.1861464517656365	Bangladesh	2	23.15571403	89.33052826	0.7143093176274743	0.457	0.41545454545454547											0.42166666666666663											0.5041666666666668											0.4316666666666667
1610	1	8.98423	-0.35525916413412567	Bangladesh	2	23.22621918	89.23743439	1.2987600440723202	0.457	0.41545454545454547											0.42166666666666663											0.5041666666666668											0.4316666666666667
1611	1	6.56782	-0.376732400179991	Bangladesh	2	23.05365753	89.28331757	1.0832937999042263	0.4572727272727273	0.4145454545454545											0.42416666666666664											0.5066666666666667											0.4333333333333334
1612	1	4.30599	-0.25480470664513344	Bangladesh	2	22.9438343	89.34649658	1.2952395258549254	0.4572727272727273	0.4145454545454545											0.42416666666666664											0.5066666666666667											0.4333333333333334
1613	1	5.76025	-0.34556791224935246	Bangladesh	2	22.95272636	88.87665558	1.1866267968297723	0.457	0.41545454545454547											0.42166666666666663											0.5041666666666668											0.4316666666666667
1614	1	11.5237	-0.31658232733208147	Bangladesh	2	23.61925888	89.15130615	1.0770519978362383	0.457	0.41545454545454547											0.42166666666666663											0.5041666666666668											0.4316666666666667
1615	1	11.3943	-0.6824795351075975	Bangladesh	2	23.5418129	89.0904007	0.9855777100069767	0.45625000000000004	0.41727272727272724											0.4175											0.4991666666666667											0.43083333333333335
1616	1	12.1483	-0.6758645304734074	Bangladesh	2	23.56133652	89.004776	0.9782964502657264	0.45625000000000004	0.41727272727272724											0.4175											0.4991666666666667											0.43083333333333335
1617	1	10.47	-0.5426540322315775	Bangladesh	2	23.40044212	89.12763977	0.6727398068342221	0.45625000000000004	0.41727272727272724											0.4175											0.4991666666666667											0.43083333333333335
1618	1	10.5237	-0.6369402950316997	Bangladesh	2	23.26920319	88.89996338	0.960756803451429	0.45625000000000004	0.41727272727272724											0.4175											0.4991666666666667											0.43083333333333335
1619	1	10.0095	-0.3504873064278698	Bangladesh	2	23.60028076	89.31774139	0.8869858366524223	0.45625000000000004	0.41727272727272724											0.4175											0.4991666666666667											0.43083333333333335
1620	1	10.3438	-0.6607524496531683	Bangladesh	2	23.59294128	89.25305939	0.7999177077013204	0.45625000000000004	0.41727272727272724											0.4175											0.4991666666666667											0.43083333333333335
1621	1	3.35443	-0.1428008776475062	Bangladesh	2	22.64625549	89.39742279	0.6228844835946474	0.4557142857142858	0.4181818181818182											0.41083333333333333											0.4950000000000001											0.43
1622	1	3.65931	-0.16477320825095831	Bangladesh	2	22.81184959	89.40185547	0.7028077248409199	0.4557142857142858	0.4181818181818182											0.41083333333333333											0.4950000000000001											0.43
1623	1	4.18297	-0.23881010138742353	Bangladesh	2	22.93975449	89.57459259	0.6376075108727215	0.4557142857142858	0.4181818181818182											0.41083333333333333											0.4950000000000001											0.43
1624	1	2.94322	-0.5524423574685687	Bangladesh	2	22.44524765	89.28359222	0.7490944671630418	0.4557142857142858	0.4181818181818182											0.41083333333333333											0.4950000000000001											0.43
1625	1	3.9019	-0.20693335918531974	Bangladesh	2	22.67433357	89.35284424	0.4495713478068343	0.4557142857142858	0.4181818181818182											0.41083333333333333											0.4950000000000001											0.43
1626	1	4.82965	-0.33151394838087567	Bangladesh	2	22.81920242	89.61387634	0.42557075735910177	0.4566666666666667	0.4190909090909091											0.41083333333333333											0.4908333333333334											0.4283333333333333
1627	1	15.1041	-0.3639757912414263	Bangladesh	2	24.09313393	88.96118927	0.7118418472650363	0.4566666666666667	0.41545454545454547											0.42083333333333334											0.5025000000000001											0.43083333333333335
1628	1	17.8675	-0.5586457075694442	Bangladesh	2	23.9730072	88.78157806	0.5959246364498837	0.45625000000000004	0.41727272727272724											0.4175											0.4991666666666667											0.43083333333333335
1629	1	16.224	-0.45851777995380094	Bangladesh	2	24.04765892	88.93852234	0.4504566320625609	0.4566666666666667	0.41545454545454547											0.42083333333333334											0.5025000000000001											0.43083333333333335
1630	1	12.1672	-0.25287171995690905	Bangladesh	2	23.7879734	89.28845978	0.8156382510728107	0.4566666666666667	0.41545454545454547											0.42083333333333334											0.5025000000000001											0.43083333333333335
1631	1	13.771	-0.3042274529064108	Bangladesh	2	23.85785484	89.19671631	0.7313862854287783	0.4566666666666667	0.41545454545454547											0.42083333333333334											0.5025000000000001											0.43083333333333335
1632	1	14.6149	0.18452870979777547	Bangladesh	2	23.91327477	89.06161499	0.7354160235213503	0.457	0.41545454545454547											0.42166666666666663											0.5041666666666668											0.4316666666666667
1633	1	13.2902	-0.3160444537545923	Bangladesh	2	23.70952034	89.03222656	1.0193277436891408	0.457	0.41545454545454547											0.42166666666666663											0.5041666666666668											0.4316666666666667
1634	1	14.1735	-0.48786978871564424	Bangladesh	2	23.83220291	88.99668884	0.6752111459805448	0.4566666666666667	0.41545454545454547											0.42083333333333334											0.5025000000000001											0.43083333333333335
1635	1	7.98423	-0.4920170182556693	Bangladesh	2	23.38133812	89.46907043	0.6780866123013395	0.45625000000000004	0.41727272727272724											0.4175											0.4991666666666667											0.43083333333333335
1636	1	8.90852	-0.4862939129347855	Bangladesh	2	23.39701462	89.53974915	0.6531040059047413	0.45625000000000004	0.41727272727272724											0.4175											0.4991666666666667											0.43083333333333335
1637	1	7.3123	-0.48608996642618074	Bangladesh	2	23.30183411	89.39681244	0.6645869552435112	0.45625000000000004	0.41727272727272724											0.4175											0.4991666666666667											0.43083333333333335
1638	1	17.0221	-0.4951986000070835	Bangladesh	2	23.88517761	88.78713226	0.6900575180802143	0.4566666666666667	0.41545454545454547											0.42083333333333334											0.5025000000000001											0.43083333333333335
1639	1	16.858	-0.5202807099818899	Bangladesh	2	23.85867691	88.80023193	0.7083021313839797	0.4566666666666667	0.41545454545454547											0.42083333333333334											0.5025000000000001											0.43083333333333335
1640	1	16.8707	-0.4767055673905888	Bangladesh	2	23.76845169	88.58815002	0.671201319376883	0.4566666666666667	0.41545454545454547											0.42083333333333334											0.5025000000000001											0.43083333333333335
1641	1	5.70032	-0.4884343164410412	Bangladesh	2	23.08166122	89.64094543	0.6696740072381947	0.45625000000000004	0.41727272727272724											0.4175											0.4991666666666667											0.43083333333333335
1642	1	7.20505	-0.4954238313295713	Bangladesh	2	23.2455883	89.59483337	0.6707819801428478	0.45625000000000004	0.41727272727272724											0.4175											0.4991666666666667											0.43083333333333335
1643	1	6.5489	-0.5009195573432442	Bangladesh	2	23.18274307	89.43504334	0.673679428103329	0.45625000000000004	0.41727272727272724											0.4175											0.4991666666666667											0.43083333333333335
1644	1	3.69401	-0.47598072982813844	Bangladesh	2	22.58122635	89.07107544	0.648531834714193	0.4557142857142858	0.4181818181818182											0.41083333333333333											0.4950000000000001											0.43
1645	1	5.46057	-0.5405775677845874	Bangladesh	2	22.87511063	89.00331879	0.6988566693104539	0.4557142857142858	0.4181818181818182											0.41083333333333333											0.4950000000000001											0.43
1646	1	4.16404		Bangladesh	2	22.3969326	89.07117462		0.4557142857142858	0.4181818181818182											0.41083333333333333											0.4950000000000001											0.43
1647	1	4.19874		Bangladesh	2	22.70801163	89.08358765		0.4557142857142858	0.4181818181818182											0.41083333333333333											0.4950000000000001											0.43
1648	1	4.34069	-0.6239768645194088	Bangladesh	2	22.74359131	89.02479553	0.9781055574601578	0.4557142857142858	0.4181818181818182											0.41083333333333333											0.4950000000000001											0.43
1649	1	2.44268	-0.6334103915412035	Bangladesh	2	22.39701843	89.18367004	0.9762033262869287	0.4557142857142858	0.4181818181818182											0.41083333333333333											0.4950000000000001											0.43
1650	1	4.30599	-0.6296076664682682	Bangladesh	2	22.69387436	89.19373322	0.976291592767484	0.4557142857142858	0.4181818181818182											0.41083333333333333											0.4950000000000001											0.43
1651	0	6.60494	-0.6077532068093915	Bangladesh	2	22.65428352	89.77614594	0.9793879237584999	0.4557142857142858	0.4181818181818182											0.41083333333333333											0.4950000000000001											0.43
1652	0	4.37179	-0.6279324262022601	Bangladesh	2	22.49227905	89.60196686	0.9790766218886742	0.4557142857142858	0.4181818181818182											0.41083333333333333											0.4950000000000001											0.43
1653	0	15.5679	-0.6136046745463841	Bangladesh	2	23.76028442	88.94057465	0.9845536468911666	0.4566666666666667	0.41545454545454547											0.42083333333333334											0.5025000000000001											0.43083333333333335
1654	0	14.7407	-0.6164055125624079	Bangladesh	2	23.65423965	88.86797333	0.9835530936910559	0.4566666666666667	0.41545454545454547											0.42083333333333334											0.5025000000000001											0.43083333333333335
1655	0	12.1852	-0.6094348396921591	Bangladesh	2	23.50348091	88.80603027	0.9776435970999604	0.4566666666666667	0.41545454545454547											0.42083333333333334											0.5025000000000001											0.43083333333333335
1656	0	7.58025	-0.3966927466272545	Bangladesh	2	23.02824974	89.40224457	1.1636797314304084	0.457	0.41545454545454547											0.42166666666666663											0.5041666666666668											0.4316666666666667
1657	0	9.53086	-0.3960699335834192	Bangladesh	2	23.08408546	89.10654449	1.1728532800338023	0.457	0.41545454545454547											0.42166666666666663											0.5041666666666668											0.4316666666666667
1658	0	9.8642	-0.3987313533000511	Bangladesh	2	23.17313576	89.21421814	1.174591656978677	0.4572727272727273	0.4145454545454545											0.42416666666666664											0.5066666666666667											0.4333333333333334
1659	0	9.5679	-0.3976875357287731	Bangladesh	2	23.16390038	89.22983551	1.1461960541831353	0.4572727272727273	0.4145454545454545											0.42416666666666664											0.5066666666666667											0.4333333333333334
1660	0	7.58025	-0.4010811335583786	Bangladesh	2	23.03749275	88.8884201	1.1729902220756703	0.457	0.41545454545454547											0.42166666666666663											0.5041666666666668											0.4316666666666667
1661	0	10.1852	-0.6235507325279763	Bangladesh	2	23.53107452	89.18395233	0.9781055574601578	0.45625000000000004	0.41727272727272724											0.4175											0.4991666666666667											0.43083333333333335
1662	0	10.8148	-0.6102937762342817	Bangladesh	2	23.39618301	89.1194458	0.9794204621002108	0.45625000000000004	0.41727272727272724											0.4175											0.4991666666666667											0.43083333333333335
1663	0	3.39241	-0.6430355314561135	Bangladesh	2	22.73672485	89.52226257	0.968154117751435	0.4557142857142858	0.4181818181818182											0.41083333333333333											0.4950000000000001											0.43
1664	0	3.80247	-0.40793701104672325	Bangladesh	2	22.9481926	89.67837524	1.1759414291780859	0.457	0.41545454545454547											0.42166666666666663											0.5041666666666668											0.4316666666666667
1665	0	15.5185	-0.4041580164189443	Bangladesh	2	23.89868927	89.13949585	1.184851377677082	0.457	0.41545454545454547											0.42166666666666663											0.5041666666666668											0.4316666666666667
1666	0	15.0988	-0.6389833516915383	Bangladesh	2	23.93654823	88.98937225	0.9760251131390489	0.4566666666666667	0.41545454545454547											0.42083333333333334											0.5025000000000001											0.43083333333333335
1667	0	9.98765	-0.6757682398333342	Bangladesh	2	23.49909782	89.41036224	0.954965300415934	0.45625000000000004	0.41727272727272724											0.4175											0.4991666666666667											0.43083333333333335
1668	0	17.5926	-0.6546899875720418	Bangladesh	2	23.78011131	88.63340759	0.972987227157432	0.4566666666666667	0.41545454545454547											0.42083333333333334											0.5025000000000001											0.43083333333333335
1669	0	5.08642	-0.6629959681975462	Bangladesh	2	23.14156914	89.4536438	0.9569651840550587	0.45625000000000004	0.41727272727272724											0.4175											0.4991666666666667											0.43083333333333335
1670	0	4.27161	-0.6310841428238793	Bangladesh	2	22.79409218	88.96117401	0.9854955251067233	0.4557142857142858	0.4181818181818182											0.41083333333333333											0.4950000000000001											0.43
1671	0	5.74074	-0.6023082077108254	Bangladesh	2	22.85403633	89.52236176	0.9855170282744434	0.45625000000000004	0.41727272727272724											0.4175											0.4991666666666667											0.43083333333333335
1672	0	5.30864	-0.6197115909455148	Bangladesh	2	22.84236717	89.51831818	0.9855292924109165	0.4557142857142858	0.4181818181818182											0.41083333333333333											0.4950000000000001											0.43
1673	0	5.88889	-0.14907673310447353	Bangladesh	2	22.85494232	89.56123352	0.682559216744275	0.45625000000000004	0.41727272727272724											0.4175											0.4991666666666667											0.43083333333333335
1674	0	5.83951	-0.16150279498668096	Bangladesh	2	22.82727814	89.55375671	0.6920914965604436	0.45625000000000004	0.41727272727272724											0.4175											0.4991666666666667											0.43083333333333335
1675	0	5.18518	-0.15285772133991624	Bangladesh	2	22.80043221	89.55825043	0.6837398018981614	0.45625000000000004	0.41727272727272724											0.4175											0.4991666666666667											0.43083333333333335
1676	0	5.59259	-0.24247087560072272	Bangladesh	2	22.81279182	89.56846619	1.1876006261545755	0.457	0.41545454545454547											0.42166666666666663											0.5041666666666668											0.4316666666666667
1677	0	5.11111	-0.15117701111654971	Bangladesh	2	22.82298279	89.53627777	0.684059975662499	0.45625000000000004	0.41727272727272724											0.4175											0.4991666666666667											0.43083333333333335
1678	0	5.46914	-0.1630445633955195	Bangladesh	2	22.81716728	89.54839325	0.6917823572326519	0.45625000000000004	0.41727272727272724											0.4175											0.4991666666666667											0.43083333333333335
1679	0	5.22222	-0.14847257548089074	Bangladesh	2	22.81466484	89.54178619	0.6856027469119512	0.45625000000000004	0.41727272727272724											0.4175											0.4991666666666667											0.43083333333333335
1680	1	19.205	-0.3581022987853908	Bangladesh	2	24.96016693	89.42267609	0.44978163472299226	0.4557142857142858	0.4181818181818182											0.41083333333333333											0.4950000000000001											0.43
1681	1	15.836	-0.26064791346663085	Bangladesh	2	24.5718956	89.60128784	0.12643333208620527	0.4566666666666667	0.4190909090909091											0.41083333333333333											0.4908333333333334											0.4283333333333333
1682	1	19.5457	-0.36057073063013056	Bangladesh	2	24.905653	89.11225891	0.46718023704579137	0.4557142857142858	0.4181818181818182											0.41083333333333333											0.4950000000000001											0.43
1683	1	16.8864	-0.31087953309902644	Bangladesh	2	24.74951935	89.48139954	0.7243761715751564	0.4557142857142858	0.4181818181818182											0.41083333333333333											0.4950000000000001											0.43
1684	1	19.1609	0.13335844004682368	Bangladesh	2	24.75719452	89.30081177	0.1529697540678488	0.4566666666666667	0.4190909090909091											0.41083333333333333											0.4908333333333334											0.4283333333333333
1685	1	17.1924	-0.23614407233361223	Bangladesh	2	24.81223869	89.53871155	0.7315505474614251	0.4557142857142858	0.4181818181818182											0.41083333333333333											0.4950000000000001											0.43
1686	1	18.0789	-0.31212217327601915	Bangladesh	2	24.91672707	89.51873016	0.7461928252492478	0.4557142857142858	0.4181818181818182											0.41083333333333333											0.4950000000000001											0.43
1687	1	20.0599	-0.3802928340813185	Bangladesh	2	24.82268333	89.38925171	0.8228706835409383	0.4557142857142858	0.4181818181818182											0.41083333333333333											0.4950000000000001											0.43
1688	1	15.9779	-0.4157602002205937	Bangladesh	2	24.57332611	89.52661133	0.7950965620585755	0.4557142857142858	0.4181818181818182											0.41083333333333333											0.4950000000000001											0.43
1689	1	21.2524	-0.435032369700505	Bangladesh	2	25.01711464	89.36836243	0.7225334470210812	0.4557142857142858	0.4181818181818182											0.41083333333333333											0.4950000000000001											0.43
1690	1	18.6404	0.03872496287279492	Bangladesh	2	24.97609901	89.49362183	0.17115683614420804	0.4566666666666667	0.4190909090909091											0.41083333333333333											0.4908333333333334											0.4283333333333333
1691	1	21.2902	-0.4407457923815088	Bangladesh	2	25.04810715	88.94670105	0.8135450830576157	0.4566666666666667	0.41545454545454547											0.42083333333333334											0.5025000000000001											0.43083333333333335
1692	1	21.8013	-0.43971009359030494	Bangladesh	2	25.04302597	89.21975708	0.7891366522207965	0.4566666666666667	0.41545454545454547											0.42083333333333334											0.5025000000000001											0.43083333333333335
1693	1	23.6909	-0.5028684709182855	Bangladesh	2	25.19008827	89.03686523	0.8060243175860918	0.4566666666666667	0.41545454545454547											0.42083333333333334											0.5025000000000001											0.43083333333333335
1694	1	14.5489	-0.5146363999181598	Bangladesh	2	24.68885994	88.86786652	0.7700258416140782	0.4557142857142858	0.4181818181818182											0.41083333333333333											0.4950000000000001											0.43
1695	1	20.7918	-0.4087472387186656	Bangladesh	2	25.01194954	88.99913025	0.8054116207725717	0.4557142857142858	0.4181818181818182											0.41083333333333333											0.4950000000000001											0.43
1696	1	18.5899	-0.5051301627806123	Bangladesh	2	24.76766586	88.64191437	0.7252950241773581	0.4557142857142858	0.4181818181818182											0.41083333333333333											0.4950000000000001											0.43
1697	1	19.1325	-0.07952513274562847	Bangladesh	2	24.82713318	88.6622467	0.1411721563384415	0.4566666666666667	0.4190909090909091											0.41083333333333333											0.4908333333333334											0.4283333333333333
1698	1	19.6435	-0.488168923006019	Bangladesh	2	24.93987083	88.77488709	0.6410143665404646	0.45625000000000004	0.41727272727272724											0.4175											0.4991666666666667											0.43083333333333335
1699	1	17.7066	-0.4888402973738283	Bangladesh	2	24.8901062	88.91465759	0.5997965761707065	0.45625000000000004	0.41727272727272724											0.4175											0.4991666666666667											0.43083333333333335
1700	1	24.4448	-0.4713514388090768	Bangladesh	2	24.83315849	88.57016754	0.6282898572810196	0.4557142857142858	0.4181818181818182											0.41083333333333333											0.4950000000000001											0.43
1701	1	30.4448	-0.4890210316063597	Bangladesh	2	25.14956284	88.65013885	0.6231974683680682	0.45625000000000004	0.41727272727272724											0.4175											0.4991666666666667											0.43083333333333335
1702	1	14.3344	-0.5022342064310665	Bangladesh	2	24.70550919	88.91342926	0.5709319671798886	0.45625000000000004	0.41727272727272724											0.4175											0.4991666666666667											0.43083333333333335
1703	1	16.8644	-0.3852111488532753	Bangladesh	2	24.29216385	88.95359039	0.7750592923694388	0.4566666666666667	0.41545454545454547											0.42083333333333334											0.5025000000000001											0.43083333333333335
1704	1	12.918	-0.381496174312192	Bangladesh	2	24.25537109	89.18815613	0.7713343746345762	0.4566666666666667	0.41545454545454547											0.42083333333333334											0.5025000000000001											0.43083333333333335
1705	1	11.8107	-0.299085704590127	Bangladesh	2	24.35369682	89.2587204	0.7582910034576599	0.4566666666666667	0.41545454545454547											0.42083333333333334											0.5025000000000001											0.43083333333333335
1706	1	14.5962	-0.455134352659966	Bangladesh	2	24.21795464	89.0831604	0.6669447040413805	0.4566666666666667	0.41545454545454547											0.42083333333333334											0.5025000000000001											0.43083333333333335
1707	1	13.9968	-0.44176310716812706	Bangladesh	2	24.53492165	88.96792603	0.6575842089089428	0.4566666666666667	0.41545454545454547											0.42083333333333334											0.5025000000000001											0.43083333333333335
1708	1	13.7445	-0.40574816136355624	Bangladesh	2	24.44252396	89.09994507	0.6723925970794631	0.4566666666666667	0.41545454545454547											0.42083333333333334											0.5025000000000001											0.43083333333333335
1709	1	24.6057	-0.23169477261540275	Bangladesh	2	24.91207886	88.21576691	0.7723794577730547	0.45625000000000004	0.41727272727272724											0.4175											0.4991666666666667											0.43083333333333335
1710	1	33.4574	-0.33593415455890074	Bangladesh	2	24.71564865	88.36949158	0.7414740309101931	0.45625000000000004	0.41727272727272724											0.4175											0.4991666666666667											0.43083333333333335
1711	1	22.8833	-0.3890414951251029	Bangladesh	2	24.51486588	88.25875092	0.7102708559840432	0.45625000000000004	0.41727272727272724											0.4175											0.4991666666666667											0.43083333333333335
1712	1	24.6309	-0.32102316845371276	Bangladesh	2	24.65943718	88.24942017	0.7670069914460083	0.45625000000000004	0.41727272727272724											0.4175											0.4991666666666667											0.43083333333333335
1713	1	23.2334	-0.24876108660202398	Bangladesh	2	24.64058685	88.15890503	0.7354120212692464	0.45625000000000004	0.41727272727272724											0.4175											0.4991666666666667											0.43083333333333335
1714	1	10.028	-0.29761211051935904	Bangladesh	2	23.83470535	89.63198853	1.2836685860300576	0.457	0.41545454545454547											0.42166666666666663											0.5041666666666668											0.4316666666666667
1715	1	11.7792	-0.2945269436865217	Bangladesh	2	24.20181465	89.4157486	1.2864938481508885	0.4572727272727273	0.4145454545454545											0.42416666666666664											0.5066666666666667											0.4333333333333334
1716	1	11.8707	-0.2967854446327642	Bangladesh	2	24.28513336	89.34661865	1.228616806994393	0.457	0.41545454545454547											0.42166666666666663											0.5041666666666668											0.4316666666666667
1717	1	15.8878	-0.4082460055920052	Bangladesh	2	24.05775452	89.09101105	0.745238846994939	0.4566666666666667	0.41545454545454547											0.42083333333333334											0.5025000000000001											0.43083333333333335
1718	1	16.0164	-0.3618549097912665	Bangladesh	2	24.02166176	89.1335144	1.292463862195499	0.457	0.41545454545454547											0.42166666666666663											0.5041666666666668											0.4316666666666667
1719	1	15.1241	-0.36051181980819125	Bangladesh	2	24.03526497	89.22611237	1.29309013990689	0.457	0.41545454545454547											0.42166666666666663											0.5041666666666668											0.4316666666666667
1720	1	9.95318	-0.363403238115374	Bangladesh	2	23.97109222	89.60127258	1.2912611374466798	0.457	0.41545454545454547											0.42166666666666663											0.5041666666666668											0.4316666666666667
1721	1	10.0985	-0.3843552470416198	Bangladesh	2	23.84119606	89.56243896	1.215739319029546	0.457	0.41545454545454547											0.42166666666666663											0.5041666666666668											0.4316666666666667
1722	1	16.8833	-0.4903729207707177	Bangladesh	2	24.57926559	88.7008667	0.6298882009532519	0.4566666666666667	0.41545454545454547											0.42083333333333334											0.5025000000000001											0.43083333333333335
1723	1	16.2366	-0.385542657651116	Bangladesh	2	24.61630058	88.74693298	0.7646925441455914	0.4566666666666667	0.41545454545454547											0.42083333333333334											0.5025000000000001											0.43083333333333335
1724	1	16.4984	-0.38148167968606433	Bangladesh	2	24.47856903	88.79524994	0.7093377847646353	0.4566666666666667	0.41545454545454547											0.42083333333333334											0.5025000000000001											0.43083333333333335
1725	1	21.205	-0.25949583383560104	Bangladesh	2	24.39504051	88.42711639	0.7426984860397156	0.4566666666666667	0.41545454545454547											0.42083333333333334											0.5025000000000001											0.43083333333333335
1726	1	17.8991	-0.2979857226138818	Bangladesh	2	24.5169754	88.61651611	0.7238506930934407	0.4566666666666667	0.41545454545454547											0.42083333333333334											0.5025000000000001											0.43083333333333335
1727	1	18.1451	-0.43654277731284646	Bangladesh	2	24.37216187	88.76916504	0.7757725918811468	0.4566666666666667	0.41545454545454547											0.42083333333333334											0.5025000000000001											0.43083333333333335
1728	1	17.4322	-0.5070652468489315	Bangladesh	2	24.67271233	88.62501526	0.7252436371480959	0.4566666666666667	0.41545454545454547											0.42083333333333334											0.5025000000000001											0.43083333333333335
1729	1	13.5552	-0.10162727682215994	Bangladesh	2	24.30924416	89.60668182	0.11308134306248574	0.4566666666666667	0.4190909090909091											0.41083333333333333											0.4908333333333334											0.4283333333333333
1730	1	14.4732	-0.452440330842309	Bangladesh	2	24.39655876	89.69729614	0.6819079169931331	0.45625000000000004	0.41727272727272724											0.4175											0.4991666666666667											0.43083333333333335
1731	1	14.9685	-0.28466295498133504	Bangladesh	2	24.61395836	89.74189758	0.7540442752878025	0.45625000000000004	0.41727272727272724											0.4175											0.4991666666666667											0.43083333333333335
1732	1	14.8833	-0.18693390597874024	Bangladesh	2	24.49056625	89.56253815	0.7205377985658252	0.45625000000000004	0.41727272727272724											0.4175											0.4991666666666667											0.43083333333333335
1733	1	10.1893	-0.40513775561403126	Bangladesh	2	24.16696548	89.7208252	1.05579058075563	0.457	0.41545454545454547											0.42166666666666663											0.5041666666666668											0.4316666666666667
1734	1	10.3186	-0.34358940099472296	Bangladesh	2	24.15946388	89.68615723	0.8950388988045302	0.457	0.41545454545454547											0.42166666666666663											0.5041666666666668											0.4316666666666667
1735	1	15.7571	-0.696804279841468	Bangladesh	2	24.57695007	89.61248016	0.9736960709833344	0.45625000000000004	0.41727272727272724											0.4175											0.4991666666666667											0.43083333333333335
1736	1	11.5773	-0.14724435624425924	Bangladesh	2	24.37680817	89.30573273	0.6947610513974887	0.457	0.41545454545454547											0.42166666666666663											0.5041666666666668											0.4316666666666667
1737	1	14.183	-0.401541336245168	Bangladesh	2	24.42468643	89.56678009	1.2278908163396332	0.457	0.41545454545454547											0.42166666666666663											0.5041666666666668											0.4316666666666667
1738	1	13.1293	-0.3944567486547842	Bangladesh	2	24.35038185	89.52333069	1.1789755777414888	0.457	0.41545454545454547											0.42166666666666663											0.5041666666666668											0.4316666666666667
1739	0	21.7778	-0.5929385375475734	Bangladesh	2	24.87464714	89.35894775	0.9204462704330016	0.4557142857142858	0.4181818181818182											0.41083333333333333											0.4950000000000001											0.43
1740	0	21.8025	-0.5941479505157541	Bangladesh	2	24.83878136	89.37471008	0.9214914108357912	0.4557142857142858	0.4181818181818182											0.41083333333333333											0.4950000000000001											0.43
1741	0	21.3827	-0.4470292994769985	Bangladesh	2	24.87869263	89.34719086	0.6667696441426101	0.4557142857142858	0.4181818181818182											0.41083333333333333											0.4950000000000001											0.43
1742	0	18.9136	-0.413477125281989	Bangladesh	2	24.87063789	89.17533112	0.6809523820671398	0.4557142857142858	0.4181818181818182											0.41083333333333333											0.4950000000000001											0.43
1743	0	20.963	-0.5446459271598172	Bangladesh	2	24.81980515	89.39582825	0.7409752785847684	0.4566666666666667	0.41545454545454547											0.42083333333333334											0.5025000000000001											0.43083333333333335
1744	0	19.642	-0.3449914887778935	Bangladesh	2	24.97176743	89.02841949	0.6863941010160345	0.4566666666666667	0.41545454545454547											0.42083333333333334											0.5025000000000001											0.43083333333333335
1745	0	21.0988	-0.460149644421485	Bangladesh	2	25.03164864	89.11362457	0.6915290787439756	0.4566666666666667	0.41545454545454547											0.42083333333333334											0.5025000000000001											0.43083333333333335
1746	0	16.5679	-0.485954827700924	Bangladesh	2	24.83870316	88.91251373	0.7242431663556428	0.45625000000000004	0.41727272727272724											0.4175											0.4991666666666667											0.43083333333333335
1747	0	16.3704	-0.5351621986907618	Bangladesh	2	24.82988167	88.90937042	0.6160319043503844	0.45625000000000004	0.41727272727272724											0.4175											0.4991666666666667											0.43083333333333335
1748	0	12.6667	-0.6293499106749817	Bangladesh	2	24.36841583	89.25260925	0.9412575919320867	0.4566666666666667	0.41545454545454547											0.42083333333333334											0.5025000000000001											0.43083333333333335
1749	0	16.037	-0.6689485875387823	Bangladesh	2	24.40569305	88.96749115	0.9738721075626218	0.4566666666666667	0.41545454545454547											0.42083333333333334											0.5025000000000001											0.43083333333333335
1750	0	38.5679	-0.649673741225516	Bangladesh	2	24.72010231	88.41694641	0.8962126297929237	0.45625000000000004	0.41727272727272724											0.4175											0.4991666666666667											0.43083333333333335
1751	0	23.9753	-0.6343191174138183	Bangladesh	2	24.58212662	88.2713089	0.9671590532488382	0.45625000000000004	0.41727272727272724											0.4175											0.4991666666666667											0.43083333333333335
1752	0	10.4691	-0.3828321137801513	Bangladesh	2	24.07884407	89.63494873	1.0343291085153263	0.457	0.41545454545454547											0.42166666666666663											0.5041666666666668											0.4316666666666667
1753	0	16.716	-0.6646852930269893	Bangladesh	2	24.12280273	89.06667328	0.9696914548742968	0.4566666666666667	0.41545454545454547											0.42083333333333334											0.5025000000000001											0.43083333333333335
1754	0	15.7105	-0.38328528151248875	Bangladesh	2	24.01481247	89.23802185	1.0921943009042976	0.457	0.41545454545454547											0.42166666666666663											0.5041666666666668											0.4316666666666667
1755	0	18.4568	-0.677810158573386	Bangladesh	2	24.18771935	88.84512329	0.9780210133726727	0.4566666666666667	0.41545454545454547											0.42083333333333334											0.5025000000000001											0.43083333333333335
1756	0	16.4938	-0.24967468416070077	Bangladesh	2	24.45953369	88.76754761	0.7164549658304031	0.4566666666666667	0.41545454545454547											0.42083333333333334											0.5025000000000001											0.43083333333333335
1757	0	18.1481	-0.19528185064010123	Bangladesh	2	24.3508625	88.66790009	0.7265113899133523	0.4566666666666667	0.41545454545454547											0.42083333333333334											0.5025000000000001											0.43083333333333335
1758	0	20.8395	-0.16036766941075276	Bangladesh	2	24.57089424	88.5628891	0.7344705791436592	0.4566666666666667	0.41545454545454547											0.42083333333333334											0.5025000000000001											0.43083333333333335
1759	0	14.6173	-0.6477900707623376	Bangladesh	2	24.36806107	89.6609726	0.8873368344999264	0.45625000000000004	0.41727272727272724											0.4175											0.4991666666666667											0.43083333333333335
1760	0	15.9506	-0.6460301783125291	Bangladesh	2	24.45783806	89.68856049	0.8821403967154106	0.45625000000000004	0.41727272727272724											0.4175											0.4991666666666667											0.43083333333333335
1761	0	15.6667	-0.6271908680987476	Bangladesh	2	24.46248817	89.69960022	0.823410094457586	0.45625000000000004	0.41727272727272724											0.4175											0.4991666666666667											0.43083333333333335
1762	0	19.0	-0.5860206477256635	Bangladesh	2	24.38200951	88.58585358	0.8288672778091088	0.4566666666666667	0.41545454545454547											0.42083333333333334											0.5025000000000001											0.43083333333333335
1763	0	19.1235	-0.5727846113506833	Bangladesh	2	24.36884308	88.6009903	0.8083040348659942	0.4566666666666667	0.41545454545454547											0.42083333333333334											0.5025000000000001											0.43083333333333335
1764	0	18.358	-0.5460976165307555	Bangladesh	2	24.36519241	88.63835144	0.6772727570579405	0.4566666666666667	0.41545454545454547											0.42083333333333334											0.5025000000000001											0.43083333333333335
1765	0	19.0	-0.6173934422652114	Bangladesh	2	24.39050674	88.58399963	0.8303428541736689	0.4566666666666667	0.41545454545454547											0.42083333333333334											0.5025000000000001											0.43083333333333335
1766	0	19.8272	-0.6065877937078763	Bangladesh	2	24.39957428	88.61730194	0.8203739145118407	0.4566666666666667	0.41545454545454547											0.42083333333333334											0.5025000000000001											0.43083333333333335
1767	1	27.9527	-0.5183645295270067	Bangladesh	2	25.35219765	88.88885498	0.5538109625439767	0.4566666666666667	0.41545454545454547											0.42083333333333334											0.5025000000000001											0.43083333333333335
1768	1	46.959	-0.3659951278950913	Bangladesh	2	25.90029907	88.69223022	1.0572153921730647	0.457	0.41545454545454547											0.42166666666666663											0.5041666666666668											0.4316666666666667
1769	1	35.8959	-0.57728678357429	Bangladesh	2	25.64704514	88.54867554	0.7226067812321374	0.4566666666666667	0.41545454545454547											0.42083333333333334											0.5025000000000001											0.43083333333333335
1770	1	39.5584	-0.5165293024858835	Bangladesh	2	25.72794914	88.48529816	0.696435594838598	0.4566666666666667	0.41545454545454547											0.42083333333333334											0.5025000000000001											0.43083333333333335
1771	1	42.7666	-0.490385483908172	Bangladesh	2	25.797369	88.78525543	0.6810268690026856	0.4566666666666667	0.41545454545454547											0.42083333333333334											0.5025000000000001											0.43083333333333335
1772	1	31.3155	-0.4939921649846045	Bangladesh	2	25.45182991	88.8523407	0.6875298737708614	0.4566666666666667	0.41545454545454547											0.42083333333333334											0.5025000000000001											0.43083333333333335
1773	1	27.2208	-0.4836527405648925	Bangladesh	2	25.33392143	88.9588623	0.6514449102218037	0.4566666666666667	0.41545454545454547											0.42083333333333334											0.5025000000000001											0.43083333333333335
1774	1	42.7382	-0.48467687566844303	Bangladesh	2	25.79227448	88.77449036	0.6641708145751577	0.4566666666666667	0.41545454545454547											0.42083333333333334											0.5025000000000001											0.43083333333333335
1775	1	37.3281	-0.319775950037514	Bangladesh	2	25.66412735	88.65162659	1.0121983579672562	0.457	0.41545454545454547											0.42166666666666663											0.5041666666666668											0.4316666666666667
1776	1	27.1136	-0.5000625218221962	Bangladesh	2	25.38845825	89.13993073	0.6892318872859664	0.4566666666666667	0.41545454545454547											0.42083333333333334											0.5025000000000001											0.43083333333333335
1777	1	34.9117	-0.4949361081930775	Bangladesh	2	25.57748795	88.88586426	0.6739682820637833	0.4566666666666667	0.41545454545454547											0.42083333333333334											0.5025000000000001											0.43083333333333335
1778	1	34.0946	-0.4938842352971395	Bangladesh	2	25.59572029	88.96971893	0.674275623212904	0.4566666666666667	0.41545454545454547											0.42083333333333334											0.5025000000000001											0.43083333333333335
1779	1	23.6782	-0.4967071513557255	Bangladesh	2	25.34201241	89.51417541	0.6699861362825067	0.4557142857142858	0.4181818181818182											0.41083333333333333											0.4950000000000001											0.43
1780	1	23.858	-0.498840273847839	Bangladesh	2	25.45082283	89.58583832	0.6764196300221055	0.4557142857142858	0.4181818181818182											0.41083333333333333											0.4950000000000001											0.43
1781	1	21.1767	-0.5571168003024425	Bangladesh	2	25.17203522	89.48786163	0.7165643562428263	0.4557142857142858	0.4181818181818182											0.41083333333333333											0.4950000000000001											0.43
1782	1	21.164	-0.4172026366819872	Bangladesh	2	25.17010498	89.49475098	0.7047209718502985	0.4557142857142858	0.4181818181818182											0.41083333333333333											0.4950000000000001											0.43
1783	1	22.0726	-0.7038589826329917	Bangladesh	2	25.24656868	89.49914551	0.9409064667439802	0.4557142857142858	0.4181818181818182											0.41083333333333333											0.4950000000000001											0.43
1784	1	25.0063	-0.5932456306237228	Bangladesh	2	25.43558121	89.46009827	0.9482000116581742	0.4557142857142858	0.4181818181818182											0.41083333333333333											0.4950000000000001											0.43
1785	1	25.5804	-0.6532453027126108	Bangladesh	2	25.44845963	89.42266083	0.9662994119199692	0.4557142857142858	0.4181818181818182											0.41083333333333333											0.4950000000000001											0.43
1786	1	21.2997	-0.45878735922945224	Bangladesh	2	25.19157028	89.51824951	0.49448421889347627	0.4566666666666667	0.4190909090909091											0.41083333333333333											0.4908333333333334											0.4283333333333333
1787	1	25.6057	-0.6408579163553842	Bangladesh	2	25.54135513	89.51967621	0.8727521153882285	0.4557142857142858	0.4181818181818182											0.41083333333333333											0.4950000000000001											0.43
1788	1	26.9874	-0.6011545717641913	Bangladesh	2	25.57183266	89.46615601	0.7927796047701036	0.4557142857142858	0.4181818181818182											0.41083333333333333											0.4950000000000001											0.43
1789	1	30.9464	-0.1062091902501295	Bangladesh	2	26.09861755	89.7303772	0.43636618311261044	0.4566666666666667	0.4190909090909091											0.41083333333333333											0.4908333333333334											0.4283333333333333
1790	1	30.8328	-0.485759107082693	Bangladesh	2	25.90091705	89.60068512	0.6893117655365302	0.45625000000000004	0.41727272727272724											0.4175											0.4991666666666667											0.43083333333333335
1791	1	28.8991	-0.6524879042746146	Bangladesh	2	25.86347961	89.67757416	0.9603383988111063	0.45625000000000004	0.41727272727272724											0.4175											0.4991666666666667											0.43083333333333335
1792	1	29.5205	-0.6486957322089533	Bangladesh	2	25.91872406	89.6788559	0.8891475881469724	0.4557142857142858	0.4181818181818182											0.41083333333333333											0.4950000000000001											0.43
1793	1	30.4543	-0.5430102507057093	Bangladesh	2	25.99052429	89.68934631	0.6757127013543496	0.4557142857142858	0.4181818181818182											0.41083333333333333											0.4950000000000001											0.43
1794	1	25.0189	-0.5945181529173291	Bangladesh	2	25.6254425	89.82201385	0.9698023965069518	0.45625000000000004	0.41727272727272724											0.4175											0.4991666666666667											0.43083333333333335
1795	1	28.4984	-0.519165113639558	Bangladesh	2	25.68569946	89.54878998	0.9706699690714233	0.4557142857142858	0.4181818181818182											0.41083333333333333											0.4950000000000001											0.43
1796	1	25.4795	-0.42117281505412096	Bangladesh	2	25.59976578	89.62361145	0.9421958029096807	0.4557142857142858	0.4181818181818182											0.41083333333333333											0.4950000000000001											0.43
1797	1	34.3691	-0.40273976918034105	Bangladesh	2	25.92893219	89.408638	0.9132298567619949	0.45625000000000004	0.41727272727272724											0.4175											0.4991666666666667											0.43083333333333335
1798	1	48.3596	-0.6982633714275027	Bangladesh	2	26.12047577	89.14842224	0.9526053437087015	0.45625000000000004	0.41727272727272724											0.4175											0.4991666666666667											0.43083333333333335
1799	1	39.2555	-0.698257149574767	Bangladesh	2	25.94829941	89.2017746	0.8192839760622356	0.45625000000000004	0.41727272727272724											0.4175											0.4991666666666667											0.43083333333333335
1800	1	32.5962	-0.33204365348138926	Bangladesh	2	25.89710999	89.47988129	0.8277777562484383	0.45625000000000004	0.41727272727272724											0.4175											0.4991666666666667											0.43083333333333335
1801	1	68.2934	-0.6538115902291379	Bangladesh	2	26.44094086	88.96666718	0.6851955561399973	0.45625000000000004	0.41727272727272724											0.4175											0.4991666666666667											0.43083333333333335
1802	1	62.5931	-0.6537814414433051	Bangladesh	2	26.26351738	88.89596558	0.7562524342828794	0.4566666666666667	0.41545454545454547											0.42083333333333334											0.5025000000000001											0.43083333333333335
1803	1	53.489	-0.607570638074335	Bangladesh	2	26.06560707	88.80310059	0.7413794109003952	0.4566666666666667	0.41545454545454547											0.42083333333333334											0.5025000000000001											0.43083333333333335
1804	1	49.0599	-0.6159389917534297	Bangladesh	2	26.02230644	88.94477844	0.8118961418676152	0.4566666666666667	0.41545454545454547											0.42083333333333334											0.5025000000000001											0.43083333333333335
1805	1	42.2997	-0.6478266743974865	Bangladesh	2	25.89711761	89.0329895	0.7034039927709799	0.4566666666666667	0.41545454545454547											0.42083333333333334											0.5025000000000001											0.43083333333333335
1806	1	45.2997	-0.671345931731454	Bangladesh	2	25.90502357	88.89229584	0.7718243233284148	0.4566666666666667	0.41545454545454547											0.42083333333333334											0.5025000000000001											0.43083333333333335
1807	1	48.7729	-0.6565597003406585	Bangladesh	2	25.96633911	88.84760284	0.7629419141090202	0.4566666666666667	0.41545454545454547											0.42083333333333334											0.5025000000000001											0.43083333333333335
1808	1	71.224	-0.35918769357190955	Bangladesh	2	26.25969696	88.4752121	1.3276854386880834	0.457	0.41545454545454547											0.42166666666666663											0.5041666666666668											0.4316666666666667
1809	1	59.0032	-0.37392490389667155	Bangladesh	2	26.14158249	88.64381409	1.304736890513296	0.457	0.41545454545454547											0.42166666666666663											0.5041666666666668											0.4316666666666667
1810	1	78.0631	-0.3597587878735443	Bangladesh	2	26.38505363	88.57932281	1.176089173531523	0.457	0.41545454545454547											0.42166666666666663											0.5041666666666668											0.4316666666666667
1811	1	89.0032	-0.37767251687760006	Bangladesh	2	26.49321938	88.49063873	1.1629182623740695	0.457	0.41545454545454547											0.42166666666666663											0.5041666666666668											0.4316666666666667
1812	1	33.6656	-0.5931164064361976	Bangladesh	2	25.64555931	89.09574127	0.9881864339405168	0.45625000000000004	0.41727272727272724											0.4175											0.4991666666666667											0.43083333333333335
1813	1	38.7666	-0.6890462509839742	Bangladesh	2	25.88796616	89.15879059	0.8214650899021096	0.45625000000000004	0.41727272727272724											0.4175											0.4991666666666667											0.43083333333333335
1814	1	31.489	-0.658650969156015	Bangladesh	2	25.74223709	89.38680267	0.7754708625049418	0.45625000000000004	0.41727272727272724											0.4175											0.4991666666666667											0.43083333333333335
1815	1	36.3628	-0.6292646334773401	Bangladesh	2	25.76959038	89.15614319	0.6836756796968582	0.4566666666666667	0.41545454545454547											0.42083333333333334											0.5025000000000001											0.43083333333333335
1816	1	32.9716	-0.6066562169612697	Bangladesh	2	25.73821259	89.30547333	0.6208559429766363	0.45625000000000004	0.41727272727272724											0.4175											0.4991666666666667											0.43083333333333335
1817	1	29.7035	-0.6578469801429958	Bangladesh	2	25.6006546	89.32948303	0.8120413038009298	0.45625000000000004	0.41727272727272724											0.4175											0.4991666666666667											0.43083333333333335
1818	1	33.1577	-0.6152695986667044	Bangladesh	2	25.65202713	89.15859222	0.644737201493278	0.4557142857142858	0.4181818181818182											0.41083333333333333											0.4950000000000001											0.43
1819	1	30.8423	-0.6576518147199653	Bangladesh	2	25.73408318	89.41708374	0.7398077535351189	0.45625000000000004	0.41727272727272724											0.4175											0.4991666666666667											0.43083333333333335
1820	1	30.1609	-0.6563931766562519	Bangladesh	2	25.72082329	89.4464798	0.9866263511633657	0.45625000000000004	0.41727272727272724											0.4175											0.4991666666666667											0.43083333333333335
1821	1	25.2934	-0.7053437589991585	Bangladesh	2	25.33914948	89.33156586	0.8763799901299052	0.4557142857142858	0.4181818181818182											0.41083333333333333											0.4950000000000001											0.43
1822	1	26.817	-0.684681496023284	Bangladesh	2	25.47372055	89.3494339	0.9853143295179547	0.45625000000000004	0.41727272727272724											0.4175											0.4991666666666667											0.43083333333333335
1823	1	50.5962	-0.3588040334544438	Bangladesh	2	26.04839706	88.18525696	0.9319494189482292	0.457	0.41545454545454547											0.42166666666666663											0.5041666666666668											0.4316666666666667
1824	1	44.6278	-0.06354456164266703	Bangladesh	2	25.92511177	88.14743042	0.6647724992707496	0.457	0.41545454545454547											0.42166666666666663											0.5041666666666668											0.4316666666666667
1825	1	43.3628	-0.027535158424274765	Bangladesh	2	25.82260132	88.28496552	0.5234201795658705	0.457	0.41545454545454547											0.42166666666666663											0.5041666666666668											0.4316666666666667
1826	1	56.8864	-0.10245524862064008	Bangladesh	2	26.05843925	88.43833923	0.6619147974431205	0.457	0.41545454545454547											0.42166666666666663											0.5041666666666668											0.4316666666666667
1827	1	54.3091	-0.3000520362626725	Bangladesh	2	26.02653694	88.33314514	1.0843501546907635	0.457	0.41545454545454547											0.42166666666666663											0.5041666666666668											0.4316666666666667
1828	0	28.4568	-0.5263818237246439	Bangladesh	2	25.37926483	88.99884796	0.8941842972333145	0.4566666666666667	0.41545454545454547											0.42083333333333334											0.5025000000000001											0.43083333333333335
1829	0	32.5062	-0.6415322242652154	Bangladesh	2	25.49368858	88.94733429	0.7046928160008019	0.4566666666666667	0.41545454545454547											0.42083333333333334											0.5025000000000001											0.43083333333333335
1830	0	40.9136	-0.6437023832029279	Bangladesh	2	25.80120277	88.62023926	0.7167644077629333	0.4566666666666667	0.41545454545454547											0.42083333333333334											0.5025000000000001											0.43083333333333335
1831	0	36.7901	-0.23411967704747416	Bangladesh	2	25.62618065	88.63627625	0.799130920274101	0.457	0.41545454545454547											0.42166666666666663											0.5041666666666668											0.4316666666666667
1832	0	36.1358	-0.3061836712964149	Bangladesh	2	25.61797905	88.63207245	0.9496056366031664	0.457	0.41545454545454547											0.42166666666666663											0.5041666666666668											0.4316666666666667
1833	0	23.3951	-0.6042121997987261	Bangladesh	2	25.33172607	89.55525208	0.876659430608394	0.4557142857142858	0.4181818181818182											0.41083333333333333											0.4950000000000001											0.43
1834	0	22.321	-0.644822439878443	Bangladesh	2	25.14516449	89.40067291	0.8221596371941067	0.4557142857142858	0.4181818181818182											0.41083333333333333											0.4950000000000001											0.43
1835	0	20.3086	-0.5779023279525202	Bangladesh	2	25.10554695	89.59612274	0.9683349082762632	0.4557142857142858	0.4181818181818182											0.41083333333333333											0.4950000000000001											0.43
1836	0	24.7778	-0.6403823597381115	Bangladesh	2	25.5767231	89.66002655	0.973972213024848	0.4557142857142858	0.4181818181818182											0.41083333333333333											0.4950000000000001											0.43
1837	0	28.5556	-0.6351849790683888	Bangladesh	2	25.80051994	89.6576767	0.9759044036318206	0.45625000000000004	0.41727272727272724											0.4175											0.4991666666666667											0.43083333333333335
1838	0	29.963	-0.6214488049927868	Bangladesh	2	25.95045853	89.67961121	0.9800133250805593	0.4557142857142858	0.4181818181818182											0.41083333333333333											0.4950000000000001											0.43
1839	0	27.7531	-0.6382469420660802	Bangladesh	2	25.66229057	89.61219025	0.9742281159181253	0.4557142857142858	0.4181818181818182											0.41083333333333333											0.4950000000000001											0.43
1840	0	34.4074	-0.6244835473753578	Bangladesh	2	25.93537903	89.43302155	0.978348681757186	0.45625000000000004	0.41727272727272724											0.4175											0.4991666666666667											0.43083333333333335
1841	0	54.6049	-0.6122474119515011	Bangladesh	2	26.10426331	88.82202148	0.9801976611866913	0.4566666666666667	0.41545454545454547											0.42083333333333334											0.5025000000000001											0.43083333333333335
1842	0	48.2963	-0.6114064276739186	Bangladesh	2	25.94008255	88.85185242	0.9845438114004492	0.4566666666666667	0.41545454545454547											0.42083333333333334											0.5025000000000001											0.43083333333333335
1843	0	41.0617	-0.40125246877740034	Bangladesh	2	25.78993607	88.89812469	1.188528812388463	0.457	0.41545454545454547											0.42166666666666663											0.5041666666666668											0.4316666666666667
1844	0	57.3951	-0.4033079354923393	Bangladesh	2	26.11930847	88.62737274	1.1875164158892797	0.457	0.41545454545454547											0.42166666666666663											0.5041666666666668											0.4316666666666667
1845	0	34.3951	-0.6208423307800202	Bangladesh	2	25.66697502	89.04879761	0.9800213448090901	0.45625000000000004	0.41727272727272724											0.4175											0.4991666666666667											0.43083333333333335
1846	0	33.1235	-0.6219174671664597	Bangladesh	2	25.80464172	89.3551178	0.9796920766843024	0.45625000000000004	0.41727272727272724											0.4175											0.4991666666666667											0.43083333333333335
1847	0	34.7407	-0.6192303885119927	Bangladesh	2	25.75527763	89.2496109	0.9801625667103135	0.45625000000000004	0.41727272727272724											0.4175											0.4991666666666667											0.43083333333333335
1848	0	34.3086	-0.6271637992847253	Bangladesh	2	25.75285149	89.2692337	0.9792286878364311	0.45625000000000004	0.41727272727272724											0.4175											0.4991666666666667											0.43083333333333335
1849	0	33.2469	-0.6293175347720077	Bangladesh	2	25.7265625	89.29393005	0.9758968839164303	0.45625000000000004	0.41727272727272724											0.4175											0.4991666666666667											0.43083333333333335
1850	0	40.0988	-0.39946416356360037	Bangladesh	2	25.8395195	88.13225555	1.1781344880799736	0.457	0.41545454545454547											0.42166666666666663											0.5041666666666668											0.4316666666666667
1851	0	53.9012	-0.38287044988257835	Bangladesh	2	26.02462769	88.46263885	1.1547008780152448	0.4572727272727273	0.4145454545454545											0.42416666666666664											0.5066666666666667											0.4333333333333334
1852	1	27.3659	-0.6191091526071978	Bangladesh	2	24.33160591	91.62244415	0.9773646772919331	0.4557142857142858	0.4181818181818182											0.41083333333333333											0.4950000000000001											0.43
1853	1	8.90221	-0.6190131046898493	Bangladesh	2	24.52890396	91.33602142	0.9856333440964613	0.4566666666666667	0.41545454545454547											0.42083333333333334											0.5025000000000001											0.43083333333333335
1854	1	9.48896	-0.6129908701057329	Bangladesh	2	24.38177299	91.38114166	0.9832969170883723	0.45625000000000004	0.41727272727272724											0.4175											0.4991666666666667											0.43083333333333335
1855	1	23.2744	-0.62408183059329	Bangladesh	2	24.1930294	91.5373764	0.9769710432644361	0.4557142857142858	0.4181818181818182											0.41083333333333333											0.4950000000000001											0.43
1856	1	18.0662	-0.6404871898706707	Bangladesh	2	24.24275208	91.39250946	0.9748049787069151	0.4557142857142858	0.4181818181818182											0.41083333333333333											0.4950000000000001											0.43
1857	1	11.0379	-0.6749827329781207	Bangladesh	2	24.34163857	91.44470978	0.9573098777144281	0.4566666666666667	0.41545454545454547											0.42083333333333334											0.5025000000000001											0.43083333333333335
1858	1	9.0694	-0.4242718334591091	Bangladesh	2	24.34252739	91.3316803	0.49364835185607	0.4566666666666667	0.4190909090909091											0.41083333333333333											0.4908333333333334											0.4283333333333333
1859	1	19.5741	-0.41129308967975353	Bangladesh	2	24.05794907	91.35132599	1.2015435385373017	0.457	0.41545454545454547											0.42166666666666663											0.5041666666666668											0.4316666666666667
1860	1	30.0757	-0.40966894579341623	Bangladesh	2	24.15516663	91.38671875	1.2070302144303844	0.457	0.41545454545454547											0.42166666666666663											0.5041666666666668											0.4316666666666667
1861	1	11.4732	-0.6152869054397127	Bangladesh	2	24.67205048	91.61055756	0.9839421464784422	0.4566666666666667	0.41545454545454547											0.42083333333333334											0.5025000000000001											0.43083333333333335
1862	1	10.3754	-0.5210823053052455	Bangladesh	2	24.65986061	91.53734589	0.9673757529677123	0.4566666666666667	0.41545454545454547											0.42083333333333334											0.5025000000000001											0.43083333333333335
1863	1	17.7319	-0.6419141112409246	Bangladesh	2	24.70168877	92.14757538	0.6694868631362778	0.45625000000000004	0.41727272727272724											0.4175											0.4991666666666667											0.43083333333333335
1864	1	21.8233	-0.7009064236040087	Bangladesh	2	24.60148048	92.1348114	0.8740669089809311	0.4557142857142858	0.4181818181818182											0.41083333333333333											0.4950000000000001											0.43
1865	0	0.0	-0.3086933961191958	Bangladesh	2	0.0	0.0	0.3836250257024457	0.4566666666666667	0.4190909090909091											0.41083333333333333											0.4908333333333334											0.4283333333333333
1866	1	22.3123	-0.6550306991916672	Bangladesh	2	24.60673714	92.00027466	0.7708242647533742	0.4557142857142858	0.4181818181818182											0.41083333333333333											0.4950000000000001											0.43
1867	1	40.9716	-0.5326332907820945	Bangladesh	2	24.47486305	92.05265045	0.6004175040682171	0.4557142857142858	0.4181818181818182											0.41083333333333333											0.4950000000000001											0.43
1868	1	18.224	-0.6320619913850881	Bangladesh	2	24.49052238	91.80471039	0.8558637969239985	0.4557142857142858	0.4181818181818182											0.41083333333333333											0.4950000000000001											0.43
1869	1	17.8707	-0.609974668153744	Bangladesh	2	24.44099426	91.73562622	0.9783409580040348	0.4557142857142858	0.4181818181818182											0.41083333333333333											0.4950000000000001											0.43
1870	1	15.7192	-0.396837942714006	Bangladesh	2	24.52676964	91.81968689	0.871437362924536	0.4557142857142858	0.4181818181818182											0.41083333333333333											0.4950000000000001											0.43
1871	1	23.1167	-0.6700988679931669	Bangladesh	2	24.30942154	91.67230988	0.9748563729567067	0.4557142857142858	0.4181818181818182											0.41083333333333333											0.4950000000000001											0.43
1872	1	28.5205	-0.21249882187428154	Bangladesh	2	24.29133224	91.63417053	0.7235898123473229	0.4557142857142858	0.4181818181818182											0.41083333333333333											0.4950000000000001											0.43
1873	1	28.2744	-0.2737892591506965	Bangladesh	2	25.14660263	91.3224411	0.7599401633731869	0.4566666666666667	0.41545454545454547											0.42083333333333334											0.5025000000000001											0.43083333333333335
1874	1	11.9905	-0.10739081747616	Bangladesh	2	25.04367828	91.63128662	0.6627870357303697	0.4566666666666667	0.41545454545454547											0.42083333333333334											0.5025000000000001											0.43083333333333335
1875	1	10.1388	-0.19561048820587798	Bangladesh	2	24.92469978	91.56983185	0.7136662585320546	0.4566666666666667	0.41545454545454547											0.42083333333333334											0.5025000000000001											0.43083333333333335
1876	1	8.55205	-0.2693027719150327	Bangladesh	2	24.85396957	91.4706955	0.684281824485892	0.45625000000000004	0.41727272727272724											0.4175											0.4991666666666667											0.43083333333333335
1877	1	6.76341	-0.24746515542843117	Bangladesh	2	24.83933067	91.25750732	0.6670998997746962	0.45625000000000004	0.41727272727272724											0.4175											0.4991666666666667											0.43083333333333335
1878	1	6.93691	-0.274746073840601	Bangladesh	2	25.04684258	90.98683929	0.856863108173867	0.457	0.41545454545454547											0.42166666666666663											0.5041666666666668											0.4316666666666667
1879	1	41.9905	-0.21279535324627802	Bangladesh	2	25.13156509	91.5802536	0.7183340813496427	0.4566666666666667	0.41545454545454547											0.42083333333333334											0.5025000000000001											0.43083333333333335
1880	1	11.9495	-0.13758556573251202	Bangladesh	2	24.70290947	91.65198517	0.5548871094595054	0.4566666666666667	0.41545454545454547											0.42083333333333334											0.5025000000000001											0.43083333333333335
1881	1	11.7319	-0.07972489167263047	Bangladesh	2	24.74003601	91.64553833	0.5683713676679212	0.4566666666666667	0.41545454545454547											0.42083333333333334											0.5025000000000001											0.43083333333333335
1882	1	6.52366	-0.16577320264079873	Bangladesh	2	24.73946953	91.20394135	0.6648833922166887	0.45625000000000004	0.41727272727272724											0.4175											0.4991666666666667											0.43083333333333335
1883	1	55.3912	-0.1255505129965811	Bangladesh	2	25.15641022	91.38404846	0.646474500691202	0.45625000000000004	0.41727272727272724											0.4175											0.4991666666666667											0.43083333333333335
1884	1	82.9369	-0.08950958744566778	Bangladesh	2	25.16540337	91.17282104	0.5145495572158807	0.45625000000000004	0.41727272727272724											0.4175											0.4991666666666667											0.43083333333333335
1885	1	12.7539	-0.2692028795168583	Bangladesh	2	24.67330742	91.81496429	0.7110536312537257	0.4557142857142858	0.4181818181818182											0.41083333333333333											0.4950000000000001											0.43
1886	1	13.1798	-0.24850835218593348	Bangladesh	2	24.66740036	91.85329437	0.7071869539441555	0.45625000000000004	0.41727272727272724											0.4175											0.4991666666666667											0.43083333333333335
1887	1	16.8202	-0.2058693196013922	Bangladesh	2	24.90356636	92.22536469	0.6204342150003945	0.4557142857142858	0.4181818181818182											0.41083333333333333											0.4950000000000001											0.43
1888	1	11.6972	-0.15394733564247717	Bangladesh	2	24.87227249	91.68066406	0.5397210278470304	0.45625000000000004	0.41727272727272724											0.4175											0.4991666666666667											0.43083333333333335
1889	1	107.502	-0.12829941515442705	Bangladesh	2	25.14363098	91.75865173	0.6717878908061857	0.4566666666666667	0.41545454545454547											0.42083333333333334											0.5025000000000001											0.43083333333333335
1890	1	17.0536	-0.12948131372704796	Bangladesh	2	24.8510437	91.91065216	0.6695341807494692	0.45625000000000004	0.41727272727272724											0.4175											0.4991666666666667											0.43083333333333335
1891	1	18.7476	-0.02009379881094428	Bangladesh	2	24.65460587	92.00177002	0.5611085319187687	0.45625000000000004	0.41727272727272724											0.4175											0.4991666666666667											0.43083333333333335
1892	1	15.4353	-0.192464845810976	Bangladesh	2	24.7202034	91.98768616	0.708762158396109	0.45625000000000004	0.41727272727272724											0.4175											0.4991666666666667											0.43083333333333335
1893	1	17.9905	-0.3388697822000867	Bangladesh	2	25.00702095	91.99761963	0.6957965355428248	0.4557142857142858	0.4181818181818182											0.41083333333333333											0.4950000000000001											0.43
1894	1	110.754	-0.33702427065208407	Bangladesh	2	25.14335442	91.901474	0.7256202635779189	0.4557142857142858	0.4181818181818182											0.41083333333333333											0.4950000000000001											0.43
1895	1	55.1293	-0.35507289716690327	Bangladesh	2	25.08571434	92.19949341	0.8420833889027949	0.4557142857142858	0.4181818181818182											0.41083333333333333											0.4950000000000001											0.43
1896	1	25.5615	-0.3347174397001925	Bangladesh	2	25.00515747	92.33959198	0.7836525821841993	0.4557142857142858	0.4181818181818182											0.41083333333333333											0.4950000000000001											0.43
1897	1	22.6814	-0.312816670988749	Bangladesh	2	24.96601868	91.9331131	0.6896649954568186	0.4566666666666667	0.41545454545454547											0.42083333333333334											0.5025000000000001											0.43083333333333335
1898	1	21.6309	-0.29475423571060727	Bangladesh	2	24.91106987	91.89279175	0.8300163354587938	0.4566666666666667	0.41545454545454547											0.42083333333333334											0.5025000000000001											0.43083333333333335
1899	1	18.9243	-0.11100360247901646	Bangladesh	2	24.92308426	92.41436768	0.2576560964297143	0.4566666666666667	0.4190909090909091											0.41083333333333333											0.4908333333333334											0.4283333333333333
1900	0	19.9259	-0.3033421710813835	Bangladesh	2	24.18534088	91.5329361	0.62580498033735	0.4557142857142858	0.4181818181818182											0.41083333333333333											0.4950000000000001											0.43
1901	0	9.88889	-0.28756584872320806	Bangladesh	2	24.38466072	91.42914581	1.2320802399349406	0.4572727272727273	0.4145454545454545											0.42416666666666664											0.5066666666666667											0.4333333333333334
1902	0	10.358	-0.24398869515919225	Bangladesh	2	24.56502724	91.51530457	0.775698571529601	0.4566666666666667	0.41545454545454547											0.42083333333333334											0.5025000000000001											0.43083333333333335
1903	0	43.284	-0.011968692657394975	Bangladesh	2	24.23988914	91.82744598	0.5121577041763448	0.4557142857142858	0.4181818181818182											0.41083333333333333											0.4950000000000001											0.43
1904	0	18.0494	-0.04554922677324447	Bangladesh	2	24.48967171	91.77313995	0.5000680579321757	0.4557142857142858	0.4181818181818182											0.41083333333333333											0.4950000000000001											0.43
1905	0	11.7407	0.03463101910087926	Bangladesh	2	25.04208946	91.65705109	0.4701985964953077	0.4566666666666667	0.41545454545454547											0.42083333333333334											0.5025000000000001											0.43083333333333335
1906	0	8.25926	-0.03652417464041699	Bangladesh	2	24.79705811	91.35993195	0.5039873749083043	0.45625000000000004	0.41727272727272724											0.4175											0.4991666666666667											0.43083333333333335
1907	0	6.87654	0.04575071982771972	Bangladesh	2	24.64680862	91.26620483	0.47082723401429194	0.45625000000000004	0.41727272727272724											0.4175											0.4991666666666667											0.43083333333333335
1908	0	12.5802	-0.14424882139927223	Bangladesh	2	24.65589714	91.81158447	0.6791699746430793	0.45625000000000004	0.41727272727272724											0.4175											0.4991666666666667											0.43083333333333335
1909	0	13.0123	-0.15658107871349125	Bangladesh	2	25.10814285	91.75901794	0.6895832284930908	0.4566666666666667	0.41545454545454547											0.42083333333333334											0.5025000000000001											0.43083333333333335
1910	0	13.1358	-0.15449847797878224	Bangladesh	2	25.09223747	91.98721313	0.6873805782194607	0.4557142857142858	0.4181818181818182											0.41083333333333333											0.4950000000000001											0.43
1911	0	19.6543	-0.15634925206660974	Bangladesh	2	24.87743759	92.36225891	0.685792840982814	0.4557142857142858	0.4181818181818182											0.41083333333333333											0.4950000000000001											0.43
1912	0	26.0988	-0.15719192808095953	Bangladesh	2	24.9114418	91.86911011	0.6872617412489269	0.4566666666666667	0.41545454545454547											0.42083333333333334											0.5025000000000001											0.43083333333333335
1913	0	21.5926	-0.15375950506609729	Bangladesh	2	24.89775467	91.86019897	0.6866192447707518	0.4566666666666667	0.41545454545454547											0.42083333333333334											0.5025000000000001											0.43083333333333335
1914	0	17.3086	-0.14511973356152297	Bangladesh	2	24.92232895	91.82902527	0.6805655701241863	0.4566666666666667	0.41545454545454547											0.42083333333333334											0.5025000000000001											0.43083333333333335
1915	0	19.0	-0.2045482531720093	Bangladesh	2	24.91988754	91.83357239	0.7232263376065062	0.4566666666666667	0.41545454545454547											0.42083333333333334											0.5025000000000001											0.43083333333333335
1916	0	17.6667	-0.28519561297143575	Bangladesh	2	24.88220978	91.86009979	0.700647769242114	0.4566666666666667	0.41545454545454547											0.42083333333333334											0.5025000000000001											0.43083333333333335
1917	0	24.7531	-0.18000180454486026	Bangladesh	2	24.9002285	91.87149048	0.5632229454941229	0.4566666666666667	0.41545454545454547											0.42083333333333334											0.5025000000000001											0.43083333333333335
1918	0	26.2222	-0.15349721244682	Bangladesh	2	24.90456772	91.88716125	0.6368313525804498	0.4566666666666667	0.41545454545454547											0.42083333333333334											0.5025000000000001											0.43083333333333335
1919	0	20.4321	-0.15202079398817997	Bangladesh	2	24.88618278	91.88710022	0.63678049865361	0.4566666666666667	0.41545454545454547											0.42083333333333334											0.5025000000000001											0.43083333333333335
1920	0	22.7901	-0.21235410694552773	Bangladesh	2	24.89307213	91.9069519	0.6744839705445007	0.4566666666666667	0.41545454545454547											0.42083333333333334											0.5025000000000001											0.43083333333333335
1921	0	18.0123	-0.3473978428215665	Bangladesh	2	24.8759346	91.8950882	0.7373129992295886	0.4566666666666667	0.41545454545454547											0.42083333333333334											0.5025000000000001											0.43083333333333335
1922	1	2386.12	0.27288985370154395	Ethiopia	20	10.88909626	37.26956558	-0.16155237306597753	157.06500000000003							168.78583333333333	233.54583333333332	299.135	218.8741666666667	174.49							187.58416666666665
1923	0	2313.21	0.0376515312008696	Ethiopia	21	8.986322403	38.793396	-0.07661447263823873	155.53333333333333							168.64000000000001	241.13499999999996	301.1333333333333	223.66250000000002	176.60583333333332							191.12166666666667
1924	0	1940.14	0.24189555834135903	Ethiopia	20	9.333883286	42.12848282	0.09987229308799259	157.06500000000003							168.78583333333333	233.54583333333332	299.135	218.8741666666667	174.49							187.58416666666665
1925	0	1612.94	0.20553009504937753	Ethiopia	64	9.162949562	43.36408615	0.17064034509577197	154.80916666666667							162.61083333333332	215.91500000000005	293.2575	208.45666666666668	162.8775							173.45833333333334
1926	1	1068.46	0.43056404977520446	Ethiopia	25	10.07918453	35.19816208	0.40185621708705627	158.29							168.42333333333332	227.4758333333333	297.89833333333326	214.49	171.65250000000003							184.22583333333333
1927	1	1398.08	0.1950184612995108	Ethiopia	64	9.159322739	40.5834198	0.15452326006566153	154.80916666666667							162.61083333333332	215.91500000000005	293.2575	208.45666666666668	162.8775							173.45833333333334
1928	0	1863.11	0.19445541714417375	Ethiopia	20	6.871334076	38.44123459	0.3221932653255319	157.06500000000003							168.78583333333333	233.54583333333332	299.135	218.8741666666667	174.49							187.58416666666665
1929	1	1863.98	0.19415885684344805	Ethiopia	25	7.16553688	38.56617355	0.3108692780991371	158.29							168.42333333333332	227.4758333333333	297.89833333333326	214.49	171.65250000000003							184.22583333333333
1930	1	638.577	-0.4300060833185842	Ethiopia	20	7.278810024	34.86189651	0.39676395152260946	157.06500000000003							168.78583333333333	233.54583333333332	299.135	218.8741666666667	174.49							187.58416666666665
1931	0	1445.95	0.11122177040091397	Ethiopia	20	5.323272228	39.55681229	-0.05871819491488106	157.06500000000003							168.78583333333333	233.54583333333332	299.135	218.8741666666667	174.49							187.58416666666665
1932	1	1466.89	0.3624089702075145	Ethiopia	64	11.13462067	36.50604248	0.18055704211698972	156.99166666666665							165.73833333333334	221.38333333333333	295.57916666666665	211.28166666666667	167.3525							180.38166666666666
1933	1	1764.31	0.2117543153113994	Ethiopia	64	6.760694981	37.77437592	0.4970842129780655	156.99166666666665							165.73833333333334	221.38333333333333	295.57916666666665	211.28166666666667	167.3525							180.38166666666666
1934	1	1990.79	0.15348045612429723	Ethiopia	64	6.442963123	37.61687469	0.5043477128197006	156.99166666666665							165.73833333333334	221.38333333333333	295.57916666666665	211.28166666666667	167.3525							180.38166666666666
1935	1	2678.26	0.190512312029888	Ethiopia	64	8.238412857	39.80340958	0.4556009380488596	156.99166666666665							165.73833333333334	221.38333333333333	295.57916666666665	211.28166666666667	167.3525							180.38166666666666
1936	1	2196.03	0.3424039256053302	Ethiopia	25	10.78028393	36.91315079	-0.13768304443704424	158.29							168.42333333333332	227.4758333333333	297.89833333333326	214.49	171.65250000000003							184.22583333333333
1937	1	1200.16	0.24015853130274176	Ethiopia	64	9.675559044	39.926754	0.023593616059326007	154.80916666666667							162.61083333333332	215.91500000000005	293.2575	208.45666666666668	162.8775							173.45833333333334
1938	1	2597.87	0.3407713661231882	Ethiopia	20	10.77039814	38.86051941	0.05480961849105327	157.06500000000003							168.78583333333333	233.54583333333332	299.135	218.8741666666667	174.49							187.58416666666665
1939	0	521.889	0.030025557162074897	Ethiopia	64	11.13229275	40.75370407	0.20411252042126307	156.99166666666665							165.73833333333334	221.38333333333333	295.57916666666665	211.28166666666667	167.3525							180.38166666666666
1940	0	2470.46	0.020139760097027212	Ethiopia	20	9.039451599	38.75020981	-0.09630970192264213	157.06500000000003							168.78583333333333	233.54583333333332	299.135	218.8741666666667	174.49							187.58416666666665
1941	0	2429.28	0.04480885906833851	Ethiopia	64	9.024502754	38.80418777	0.16335631458036878	156.99166666666665							165.73833333333334	221.38333333333333	295.57916666666665	211.28166666666667	167.3525							180.38166666666666
1942	1	1236.41	-0.33470714908508975	Ethiopia	20	7.222698212	35.31029511	0.49651539818826795	157.06500000000003							168.78583333333333	233.54583333333332	299.135	218.8741666666667	174.49							187.58416666666665
1943	1	2078.88	0.15292903151464154	Ethiopia	64	12.23375893	37.6580658	0.322248842501842	156.99166666666665							165.73833333333334	221.38333333333333	295.57916666666665	211.28166666666667	167.3525							180.38166666666666
1944	0	2373.27	0.02447734032811333	Ethiopia	20	9.013910294	38.74114609	-0.09511807360238739	157.06500000000003							168.78583333333333	233.54583333333332	299.135	218.8741666666667	174.49							187.58416666666665
1945	0	1802.23	0.29922547237559016	Ethiopia	20	11.58646011	37.36796188	-0.08087828289302554	157.06500000000003							168.78583333333333	233.54583333333332	299.135	218.8741666666667	174.49							187.58416666666665
1946	1	1674.81	0.24212605003995474	Ethiopia	64	9.32582283	42.26356125	0.5553460242868741	156.99166666666665							165.73833333333334	221.38333333333333	295.57916666666665	211.28166666666667	167.3525							180.38166666666666
1947	1	240.823	0.11717349860255429	Ethiopia	20	4.574288845	41.71429062	-0.42668807134993103	157.06500000000003							168.78583333333333	233.54583333333332	299.135	218.8741666666667	174.49							187.58416666666665
1948	1	2237.49	0.03991160199729593	Ethiopia	64	11.52974319	38.34255981	0.5703359503930603	156.99166666666665							165.73833333333334	221.38333333333333	295.57916666666665	211.28166666666667	167.3525							180.38166666666666
1949	1	2488.87	0.17701489338789966	Ethiopia	20	6.906407833	38.61878586	0.3006585369653386	157.06500000000003							168.78583333333333	233.54583333333332	299.135	218.8741666666667	174.49							187.58416666666665
1950	1	1980.03	0.5400859385526695	Ethiopia	20	10.97385025	39.71736908	-0.22028864776264226	157.06500000000003							168.78583333333333	233.54583333333332	299.135	218.8741666666667	174.49							187.58416666666665
1951	1	1963.85	0.15648244882827828	Ethiopia	64	6.447332859	37.59464645	0.5026469881633182	156.99166666666665							165.73833333333334	221.38333333333333	295.57916666666665	211.28166666666667	167.3525							180.38166666666666
1952	1	2129.09	0.07136383950126077	Ethiopia	64	7.590453148	39.95972824	0.5465565699124252	156.99166666666665							165.73833333333334	221.38333333333333	295.57916666666665	211.28166666666667	167.3525							180.38166666666666
1953	1	1834.56	0.23274711698002867	Ethiopia	64	8.245488167	39.22128677	0.334843727604428	156.99166666666665							165.73833333333334	221.38333333333333	295.57916666666665	211.28166666666667	167.3525							180.38166666666666
1954	1	1674.62	0.12023453695662377	Ethiopia	64	8.617232323	40.66195297	0.36326596443202347	154.80916666666667							162.61083333333332	215.91500000000005	293.2575	208.45666666666668	162.8775							173.45833333333334
1955	1	1281.05	0.5998590728471488	Ethiopia	64	9.547582626	34.45114899	1.029111669498242	156.99166666666665							165.73833333333334	221.38333333333333	295.57916666666665	211.28166666666667	167.3525							180.38166666666666
1956	1	1357.06	0.3294327169050365	Ethiopia	64	7.08762598	37.52231598	0.3812235179759058	156.99166666666665							165.73833333333334	221.38333333333333	295.57916666666665	211.28166666666667	167.3525							180.38166666666666
1957	1	1450.35	0.2995886769186846	Ethiopia	25	13.14237785	38.88181686	0.4094628200866175	158.29							168.42333333333332	227.4758333333333	297.89833333333326	214.49	171.65250000000003							184.22583333333333
1958	1	189.341	0.04647788873726172	Ethiopia	25	4.194460869	42.10961151	-0.34973181237927825	158.29							168.42333333333332	227.4758333333333	297.89833333333326	214.49	171.65250000000003							184.22583333333333
1959	0	1196.98	0.22313907879012002	Ethiopia	25	9.608077049	41.84011459	0.04523801541943546	158.29							168.42333333333332	227.4758333333333	297.89833333333326	214.49	171.65250000000003							184.22583333333333
1960	1	2124.22	0.709520412104931	Ethiopia	20	14.35251904	39.30328369	0.106110926633986	196.06333333333336							168.78583333333333	233.54583333333332	299.135	218.8741666666667	174.49							187.58416666666665
1961	1	1737.53	0.18871207882592597	Ethiopia	20	6.593070984	38.30386734	0.1936415365255968	157.06500000000003							168.78583333333333	233.54583333333332	299.135	218.8741666666667	174.49							187.58416666666665
1962	1	1394.11	0.195473889977803	Ethiopia	64	8.865637779	43.11156464	0.2615562609714348	156.99166666666665							165.73833333333334	221.38333333333333	295.57916666666665	211.28166666666667	167.3525							180.38166666666666
1963	1	1778.6	0.2126868307581905	Ethiopia	64	13.64776039	38.84301376	0.6654884520650363	156.99166666666665							165.73833333333334	221.38333333333333	295.57916666666665	211.28166666666667	167.3525							180.38166666666666
1964	0	1671.49	0.23660893318437298	Ethiopia	25	9.342975616	42.77754974	-0.059702692968404095	158.29							168.42333333333332	227.4758333333333	297.89833333333326	214.49	171.65250000000003							184.22583333333333
1965	1	1801.54	0.20127157007460006	Ethiopia	25	7.785900116	38.76795197	0.1967861181441045	158.29							168.42333333333332	227.4758333333333	297.89833333333326	214.49	171.65250000000003							184.22583333333333
1966	1	2311.5	0.34608819973249233	Ethiopia	25	7.295347214	37.86133957	0.2901919110121688	158.29							168.42333333333332	227.4758333333333	297.89833333333326	214.49	171.65250000000003							184.22583333333333
1967	1	2067.8	0.24470874578774524	Ethiopia	64	6.908599854	37.75740433	0.4908187752437424	156.99166666666665							165.73833333333334	221.38333333333333	295.57916666666665	211.28166666666667	167.3525							180.38166666666666
1968	0	492.235	-0.062125200815118575	Ethiopia	64	11.42348289	40.77335739	0.19715589109281342	156.99166666666665							165.73833333333334	221.38333333333333	295.57916666666665	211.28166666666667	167.3525							180.38166666666666
1969	0	1358.9	0.04286496884673502	Ethiopia	64	5.340307236	37.44400787	0.3936247171537446	154.80916666666667							162.61083333333332	215.91500000000005	293.2575	208.45666666666668	162.8775							173.45833333333334
1970	1	1981.82	0.18498215296697249	Ethiopia	20	7.03156805	38.60140991	0.32481694061741834	157.06500000000003							168.78583333333333	233.54583333333332	299.135	218.8741666666667	174.49							187.58416666666665
1971	1	1763.15	0.26730628544341545	Ethiopia	64	9.533189774	43.04003525	0.3011049284398162	156.99166666666665							165.73833333333334	221.38333333333333	295.57916666666665	211.28166666666667	167.3525							180.38166666666666
1972	1	939.814	0.3325232233981222	Ethiopia	20	12.38434792	39.9095726	-0.39691735268884687	157.06500000000003							168.78583333333333	233.54583333333332	299.135	218.8741666666667	174.49							187.58416666666665
1973	1	1481.14	0.29058760833974073	Ethiopia	64	9.81315136	43.06004715	0.29978314998729017	156.99166666666665							165.73833333333334	221.38333333333333	295.57916666666665	211.28166666666667	167.3525							180.38166666666666
1974	1	2726.04	0.1105217841601048	Ethiopia	64	6.063738823	37.34968567	0.4472322123407907	156.99166666666665							165.73833333333334	221.38333333333333	295.57916666666665	211.28166666666667	167.3525							180.38166666666666
1975	1	762.931	0.21299288477212827	Ethiopia	64	9.332345963	40.14411163	0.024463078890993528	156.99166666666665							165.73833333333334	221.38333333333333	295.57916666666665	211.28166666666667	167.3525							180.38166666666666
1976	1	885.287	0.38188928418367096	Ethiopia	20	10.64093781	40.24230194	-0.310231859976811	157.06500000000003							168.78583333333333	233.54583333333332	299.135	218.8741666666667	174.49							187.58416666666665
1977	1	1890.93	0.35041802354551554	Ethiopia	64	10.55191708	39.84975815	0.12380029954231557	154.80916666666667							162.61083333333332	215.91500000000005	293.2575	208.45666666666668	162.8775							173.45833333333334
1978	1	996.246	0.4402961580209566	Ethiopia	25	10.95646286	40.16410446	-0.31491033453695905	158.29							168.42333333333332	227.4758333333333	297.89833333333326	214.49	171.65250000000003							184.22583333333333
1979	1	1768.01	0.27289378387614627	Ethiopia	64	9.626502991	42.97573853	0.32670881838610705	156.99166666666665							165.73833333333334	221.38333333333333	295.57916666666665	211.28166666666667	167.3525							180.38166666666666
1980	1	381.451	-0.23612950056135712	Ethiopia	64	11.70619106	41.10133743	0.13213265517257827	156.99166666666665							165.73833333333334	221.38333333333333	295.57916666666665	211.28166666666667	167.3525							180.38166666666666
1981	1	1006.72	-0.32926778587119543	Ethiopia	25	7.539166927	35.09047318	0.4668246791251141	158.29							168.42333333333332	227.4758333333333	297.89833333333326	214.49	171.65250000000003							184.22583333333333
1982	1	2556.96	0.13244979439056623	Ethiopia	21	6.272146225	38.38248062	-0.0037658030830295085	155.53333333333333							168.64000000000001	241.13499999999996	301.1333333333333	223.66250000000002	176.60583333333332							191.12166666666667
1983	1	1914.75	0.2270360104856347	Ethiopia	64	9.461565971	41.92361069	0.525802754049393	156.99166666666665							165.73833333333334	221.38333333333333	295.57916666666665	211.28166666666667	167.3525							180.38166666666666
1984	1	1821.17	0.7381105394477138	Ethiopia	20	14.50379086	39.25319672	0.08423260697045526	196.06333333333336							168.78583333333333	233.54583333333332	299.135	218.8741666666667	174.49							187.58416666666665
1985	1	1220.97	0.7785480414848481	Ethiopia	64	9.436888695	36.32029343	0.09869629640199924	156.99166666666665							165.73833333333334	221.38333333333333	295.57916666666665	211.28166666666667	167.3525							180.38166666666666
1986	1	1607.66	0.10438890168039933	Ethiopia	64	12.65561008	38.04877472	0.5632447108177819	154.80916666666667							162.61083333333332	215.91500000000005	293.2575	208.45666666666668	162.8775							173.45833333333334
1987	1	1892.32	0.33224123475353323	Ethiopia	25	6.916334152	37.20800781	0.12182748467468835	158.29							168.42333333333332	227.4758333333333	297.89833333333326	214.49	171.65250000000003							184.22583333333333
1988	1	1772.07	0.0959353639716667	Ethiopia	64	6.13256979	37.54058075	0.4759683347914237	156.99166666666665							165.73833333333334	221.38333333333333	295.57916666666665	211.28166666666667	167.3525							180.38166666666666
1989	1	2524.69	-0.03021834304345682	Ethiopia	25	9.107444763	38.48561859	-0.10517969550568845	158.29							168.42333333333332	227.4758333333333	297.89833333333326	214.49	171.65250000000003							184.22583333333333
1990	1	863.659	0.42387919313575134	Ethiopia	25	11.07120323	40.25967026	-0.34075991440113007	158.29							168.42333333333332	227.4758333333333	297.89833333333326	214.49	171.65250000000003							184.22583333333333
1991	1	1920.58	0.34889936994820403	Ethiopia	64	12.73494911	37.39510345	0.3522931635361435	154.80916666666667							162.61083333333332	215.91500000000005	293.2575	208.45666666666668	162.8775							173.45833333333334
1992	1	2233.47	0.5671980392852527	Ethiopia	20	13.93037891	39.50992584	0.06421931086671348	196.06333333333336							168.78583333333333	233.54583333333332	299.135	218.8741666666667	174.49							187.58416666666665
1993	1	419.278	-0.12836710460667994	Ethiopia	64	8.214640617	33.96010971	1.0163492046713323	156.99166666666665							165.73833333333334	221.38333333333333	295.57916666666665	211.28166666666667	167.3525							180.38166666666666
1994	1	3151.02	0.4360799452383039	Ethiopia	20	10.86197567	38.99993134	0.009935100255426252	157.06500000000003							168.78583333333333	233.54583333333332	299.135	218.8741666666667	174.49							187.58416666666665
1995	1	2090.21	0.24310407975653878	Ethiopia	25	11.31588554	36.84476471	-0.06142945860682453	158.29							168.42333333333332	227.4758333333333	297.89833333333326	214.49	171.65250000000003							184.22583333333333
1996	1	2559.11	0.22608855843502002	Ethiopia	64	13.05986786	37.84708786	0.4969459776498052	154.80916666666667							162.61083333333332	215.91500000000005	293.2575	208.45666666666668	162.8775							173.45833333333334
1997	1	2005.8	0.154757689604135	Ethiopia	21	6.36715889	38.34860229	0.05473077346863977	155.53333333333333							168.64000000000001	241.13499999999996	301.1333333333333	223.66250000000002	176.60583333333332							191.12166666666667
1998	1	1812.27	0.22980144618612772	Ethiopia	64	9.154307365	41.55000687	0.484253752612676	154.80916666666667							162.61083333333332	215.91500000000005	293.2575	208.45666666666668	162.8775							173.45833333333334
[truncated: 12,339 more rows]
[truncated: 67 more columns]
